# Supplementary material for: Not all vaginal microbiomes are equal: functional context shapes immune landscapes
Source: mBio. 2026 Feb 5;17(3):e03645-25. doi: 10.1128/mbio.03645-25 (PMC12977605; doi:10.1128/mbio.03645-25)
Supplement: Supplemental Tables — Tables S1 to S7. [file mbio.03645-25-s0008.xlsx]

## Sheet: Table S1
Table S1. Genes present in L. iners mgSs 2 and absent in mgSs 1.
VOG	Gene	Taxonomy	GeneProduct	KEGG
VOG0502296	MAG05409_0006_23	Lactobacillus_iners	Bacterial Ig domain-containing protein	NA	surface structure or adhesion
VOG0502296	MAG04578_0004_60	Lactobacillus_iners	Bacterial Ig domain-containing protein	NA	surface structure or adhesion
VOG0502296	MAG04961_0005_41	Lactobacillus_iners	Bacterial Ig domain-containing protein	NA	surface structure or adhesion
VOG0502296	CIG00811_0002_62	Lactobacillus_iners	Bacterial Ig domain-containing protein	NA	surface structure or adhesion
VOG0502296	MAG01376_0010_19	Lactobacillus_iners	Bacterial Ig domain-containing protein	NA	surface structure or adhesion
VOG0502296	MAG01441_0010_19	Lactobacillus_iners	Bacterial Ig domain-containing protein	NA	surface structure or adhesion
VOG0502296	MAG01641_0006_62	Lactobacillus_iners	Bacterial Ig domain-containing protein	NA	surface structure or adhesion
VOG0502296	MAG02001_0016_5	Lactobacillus_iners	Bacterial Ig domain-containing protein	NA	surface structure or adhesion
VOG0502296	MAG04438_0012_17	Lactobacillus_iners	Bacterial Ig domain-containing protein	NA	surface structure or adhesion
VOG0502296	MAG04575_0005_75	Lactobacillus_iners	Bacterial Ig domain-containing protein	NA	surface structure or adhesion
VOG0502296	CIG00063_0002_74	Lactobacillus_iners	Bacterial Ig domain-containing protein	NA	surface structure or adhesion
VOG0502907	CIG00810_0009_33	Lactobacillus_iners	Class A sortase	K07284
VOG0502907	CIG00063_0002_55	Lactobacillus_iners	Class A sortase	K07284
VOG0502419	MAG09857_0025_12	Lactobacillus_iners	Class I SAM-dependent methyltransferase	K00590	enhanced defense against phages or other foreign DNA and different epigenetic regulation
VOG0502419	MAG11742_0015_3	Lactobacillus_iners	Class I SAM-dependent methyltransferase	K00590	enhanced defense against phages or other foreign DNA and different epigenetic regulation
VOG0502419	MG0054_0028_24	Lactobacillus_iners	Class I SAM-dependent methyltransferase	K00590	enhanced defense against phages or other foreign DNA and different epigenetic regulation
VOG0504022	MAG03827_0140_3	Lactobacillus_iners	Conjugal transfer protein TrbC	NA
VOG0502419	MG0667_0031_13	Lactobacillus_iners	DNA methylase N-4/N-6 domain-containing protein	K00590	enhanced defense against phages or other foreign DNA and different epigenetic regulation	Often plasmid-encoded to protect the plasmid or host from foreign DNA
VOG0502419	MAG06435_0016_24	Lactobacillus_iners	DNA methylase N-4/N-6 domain-containing protein	K00590	enhanced defense against phages or other foreign DNA and different epigenetic regulation	Often plasmid-encoded to protect the plasmid or host from foreign DNA
VOG0502904	MAG12328_0017_8	Lactobacillus_iners	DNA-entry nuclease	K15051
VOG0502904	CIG00063_0002_89	Lactobacillus_iners	DNA-entry nuclease	K15051
VOG0504102	MAG05852_0011_13	Lactobacillus_iners	DUF87 domain-containing protein	NA
VOG0504025	MAG03793_0020_6	Lactobacillus_iners	Helix-turn-helix domain-containing protein	NA
VOG0503060	MAG14531_0072_2	Lactobacillus_iners	HU family DNA-binding protein	NA
VOG0502462	CIG00063_0002_4	Lactobacillus_iners	Integral membrane protein	NA
VOG0502462	MAG07245_0008_13	Lactobacillus_iners	Integral membrane protein	NA
VOG0502462	MG1508_0074_1	Lactobacillus_iners	Integral membrane protein	NA
VOG0502462	MG2496_0218_5	Lactobacillus_iners	Integral membrane protein	NA
VOG0502897	MAG14911_0007_44	Lactobacillus_iners	IS200/IS605 family element transposase accessory protein TnpB	K07496
VOG0502516	MAG03469_0015_11	Lactobacillus_iners	IS607 family transposase	NA	mobile elements or recombination machinery
VOG0502223	MAG00243_0015_17	Lactobacillus_iners	LPXTG cell wall anchor domain-containing protein	NA	surface structure or adhesion
VOG0502223	MAG03778_0014_8	Lactobacillus_iners	LPXTG cell wall anchor domain-containing protein	NA	surface structure or adhesion
VOG0502223	MAG07997_0017_7	Lactobacillus_iners	LPXTG cell wall anchor domain-containing protein	NA	surface structure or adhesion
VOG0502223	MAG10800_0012_17	Lactobacillus_iners	LPXTG cell wall anchor domain-containing protein	NA	surface structure or adhesion
VOG0502223	MG0373_0213_1	Lactobacillus_iners	LPXTG cell wall anchor domain-containing protein	NA	surface structure or adhesion
VOG0502223	MAG03377_0006_56	Lactobacillus_iners	LPXTG cell wall anchor domain-containing protein	NA	surface structure or adhesion
VOG0502287	MAG05213_0011_2	Lactobacillus_iners	LPXTG cell wall anchor domain-containing protein	NA	surface structure or adhesion
VOG0502287	MAG06435_0015_18	Lactobacillus_iners	LPXTG cell wall anchor domain-containing protein	NA	surface structure or adhesion
VOG0502287	MAG06980_0015_10	Lactobacillus_iners	LPXTG cell wall anchor domain-containing protein	NA	surface structure or adhesion
VOG0502287	MAG09025_0023_2	Lactobacillus_iners	LPXTG cell wall anchor domain-containing protein	NA	surface structure or adhesion
VOG0502287	MG0581_0213_2	Lactobacillus_iners	LPXTG cell wall anchor domain-containing protein	NA	surface structure or adhesion
VOG0502287	MG1752_0100_6	Lactobacillus_iners	LPXTG cell wall anchor domain-containing protein	NA	surface structure or adhesion
VOG0502287	MG2275_0064_1	Lactobacillus_iners	LPXTG cell wall anchor domain-containing protein	NA	surface structure or adhesion
VOG0502287	MG2375_0220_3	Lactobacillus_iners	LPXTG cell wall anchor domain-containing protein	NA	surface structure or adhesion
VOG0502287	MAG10804_0006_64	Lactobacillus_iners	LPXTG cell wall anchor domain-containing protein	NA	surface structure or adhesion
VOG0502267	CIG00063_0002_5	Lactobacillus_iners	LPXTG-motif cell wall anchor domain-containing protein	NA	surface structure or adhesion
VOG0502267	MAG06410_0009_24	Lactobacillus_iners	LPXTG-motif cell wall anchor domain-containing protein	NA	surface structure or adhesion
VOG0502267	MAG06423_0013_6	Lactobacillus_iners	LPXTG-motif cell wall anchor domain-containing protein	NA	surface structure or adhesion
VOG0502267	MAG14241_0008_62	Lactobacillus_iners	LPXTG-motif cell wall anchor domain-containing protein	NA	surface structure or adhesion
VOG0502267	MAG14781_0052_5	Lactobacillus_iners	LPXTG-motif cell wall anchor domain-containing protein	NA	surface structure or adhesion
VOG0503007	MAG14959_0034_6	Lactobacillus_iners	LysM peptidoglycan-binding domain-containing protein	NA	surface structure or adhesion
VOG0503477	MG0327_1464_3	Lactobacillus_iners	LysM peptidoglycan-binding domain-containing protein	K21471	surface structure or adhesion
VOG0502557	MAG00195_0013_16	Lactobacillus_iners	M23 family metallopeptidase	NA
VOG0502557	MAG15091_0006_5	Lactobacillus_iners	M23 family metallopeptidase	NA
VOG0502063	CIG00415_0009_46	Lactobacillus_iners	MucBP domain-containing protein	NA
VOG0501146	CIG00063_0002_78	Lactobacillus_iners	NA	NA
VOG0501147	CIG00063_0002_72	Lactobacillus_iners	NA	NA
VOG0501148	CIG00063_0002_70	Lactobacillus_iners	NA	NA
VOG0501150	CIG00063_0002_58	Lactobacillus_iners	NA	NA
VOG0501151	CIG00063_0002_54	Lactobacillus_iners	NA	NA
VOG0501153	CIG00063_0002_45	Lactobacillus_iners	NA	NA
VOG0501154	CIG00063_0002_37	Lactobacillus_iners	NA	NA
VOG0501156	CIG00063_0002_6	Lactobacillus_iners	NA	NA
VOG0501322	MAG08165_0022_1	Lactobacillus_iners	NA	NA
VOG0501322	MG1696_0138_2	Lactobacillus_iners	NA	NA
VOG0501335	MG1039_0012_6	Lactobacillus_iners	NA	K18640
VOG0501335	MAG06694_0019_7	Lactobacillus_iners	NA	K18640
VOG0501431	MG0945_0297_2	Lactobacillus_iners	NA	NA
VOG0501431	MG0361_0084_8	Lactobacillus_iners	NA	NA
VOG0501743	CIG00812_0006_3	Lactobacillus_iners	NA	NA
VOG0501827	CIG00810_0009_11	Lactobacillus_iners	NA	NA
VOG0501833	CIG00415_0009_27	Lactobacillus_iners	NA	NA
VOG0502020	MAG00134_0008_47	Lactobacillus_iners	NA	NA
VOG0502020	MAG00645_0004_23	Lactobacillus_iners	NA	NA
VOG0502020	MAG03469_0059_7	Lactobacillus_iners	NA	NA
VOG0502032	CIG00415_0012_13	Lactobacillus_iners	NA	NA
VOG0502032	CIG02035_0010_64	Lactobacillus_iners	NA	NA
VOG0502032	MAG03468_0014_13	Lactobacillus_iners	NA	NA
VOG0502063	MAG03780_0014_10	Lactobacillus_iners	NA	NA
VOG0502063	MAG01326_0213_1	Lactobacillus_iners	NA	NA
VOG0502082	CIG00063_0002_91	Lactobacillus_iners	NA	NA
VOG0502082	MAG00014_0013_11	Lactobacillus_iners	NA	NA
VOG0502082	MAG03377_0006_51	Lactobacillus_iners	NA	NA
VOG0502083	CIG00063_0002_76	Lactobacillus_iners	NA	NA
VOG0502083	CIG00416_0001_1332	Lactobacillus_iners	NA	NA
VOG0502083	CIG00416_0001_1333	Lactobacillus_iners	NA	NA
VOG0502084	CIG00063_0002_63	Lactobacillus_iners	NA	NA
VOG0502085	MAG06227_0014_12	Lactobacillus_iners	NA	NA
VOG0502085	CIG00063_0002_50	Lactobacillus_iners	NA	NA
VOG0502085	MAG05496_0089_3	Lactobacillus_iners	NA	NA
VOG0502087	MAG01548_0025_4	Lactobacillus_iners	NA	NA
VOG0502087	MAG14245_0143_3	Lactobacillus_iners	NA	NA
VOG0502087	CIG00063_0002_3	Lactobacillus_iners	NA	NA
VOG0502150	MAG14015_0001_8	Lactobacillus_iners	NA	NA
VOG0502150	MG1448_0014_5	Lactobacillus_iners	NA	NA
VOG0502150	MAG06435_0018_2	Lactobacillus_iners	NA	NA
VOG0502238	MAG03776_0002_19	Lactobacillus_iners	NA	NA
VOG0502238	MAG06227_0025_2	Lactobacillus_iners	NA	NA
VOG0502238	MAG03459_0019_2	Lactobacillus_iners	NA	NA
VOG0502238	MAG01548_0015_2	Lactobacillus_iners	NA	NA
VOG0502238	CIG00415_0009_45	Lactobacillus_iners	NA	NA
VOG0502238	MAG00243_0015_24	Lactobacillus_iners	NA	NA
VOG0502257	MAG00243_0015_11	Lactobacillus_iners	NA	NA
VOG0502257	MAG03468_0013_15	Lactobacillus_iners	NA	NA
VOG0502264	CIG00063_0002_32	Lactobacillus_iners	NA	NA
VOG0502264	CIG00810_0009_13	Lactobacillus_iners	NA	NA
VOG0502264	MAG00243_0008_30	Lactobacillus_iners	NA	NA
VOG0502264	MAG03922_0046_3	Lactobacillus_iners	NA	NA
VOG0502264	MAG05142_0123_4	Lactobacillus_iners	NA	NA
VOG0502287	MAG02001_0022_1	Lactobacillus_iners	NA	NA
VOG0502289	MAG00220_0046_1	Lactobacillus_iners	NA	NA
VOG0502289	MAG00409_0008_50	Lactobacillus_iners	NA	NA
VOG0502289	MAG01441_0013_1	Lactobacillus_iners	NA	NA
VOG0502289	MAG03377_0019_1	Lactobacillus_iners	NA	NA
VOG0502289	MAG04325_0013_1	Lactobacillus_iners	NA	NA
VOG0502289	MAG08455_0019_1	Lactobacillus_iners	NA	NA
VOG0502289	MAG14781_0046_8	Lactobacillus_iners	NA	NA
VOG0502289	MG2257_0418_1	Lactobacillus_iners	NA	NA
VOG0502289	MAG06386_0021_16	Lactobacillus_iners	NA	NA
VOG0502323	MAG08450_0025_14	Lactobacillus_iners	NA	K03657
VOG0502323	MG0156_0639_1	Lactobacillus_iners	NA	NA
VOG0502334	MAG00996_0013_38	Lactobacillus_iners	NA	NA
VOG0502334	MAG03434_0016_26	Lactobacillus_iners	NA	NA
VOG0502334	MAG03793_0022_5	Lactobacillus_iners	NA	NA
VOG0502334	MAG03819_0013_5	Lactobacillus_iners	NA	NA
VOG0502334	MAG05851_0011_13	Lactobacillus_iners	NA	NA
VOG0502334	MAG06145_0028_15	Lactobacillus_iners	NA	NA
VOG0502334	MG1135_0001_5	Lactobacillus_iners	NA	NA
VOG0502334	CIG00063_0002_35	Lactobacillus_iners	NA	NA
VOG0502370	MAG00134_0008_12	Lactobacillus_iners	NA	NA
VOG0502370	MAG07694_0068_3	Lactobacillus_iners	NA	NA
VOG0502370	MAG13116_0011_50	Lactobacillus_iners	NA	NA
VOG0502370	MG0894_0266_1	Lactobacillus_iners	NA	NA
VOG0502473	MAG01326_0088_1	Lactobacillus_iners	NA	NA
VOG0502473	MAG14848_0006_12	Lactobacillus_iners	NA	NA
VOG0502516	MAG01561_0018_3	Lactobacillus_iners	NA	NA
VOG0502582	MAG03827_0431_1	Lactobacillus_iners	NA	NA
VOG0502587	MAG00596_0058_6	Lactobacillus_iners	NA	NA
VOG0502587	MAG15091_0029_1	Lactobacillus_iners	NA	NA
VOG0502709	MAG03434_0018_17	Lactobacillus_iners	NA	NA
VOG0502897	CIG02035_0011_2	Lactobacillus_iners	NA	NA
VOG0502906	CIG02035_0010_41	Lactobacillus_iners	NA	NA
VOG0502906	CIG00063_0002_62	Lactobacillus_iners	NA	NA
VOG0502908	MAG00243_0008_26	Lactobacillus_iners	NA	NA
VOG0502908	CIG00063_0002_28	Lactobacillus_iners	NA	NA
VOG0502909	MAG14245_0047_1	Lactobacillus_iners	NA	NA
VOG0502909	CIG00063_0002_27	Lactobacillus_iners	NA	NA
VOG0502913	MG1039_0012_16	Lactobacillus_iners	NA	NA
VOG0502913	CIG00063_0002_10	Lactobacillus_iners	NA	NA
VOG0502914	MAG01548_0025_3	Lactobacillus_iners	NA	NA
VOG0502914	CIG00063_0002_2	Lactobacillus_iners	NA	NA
VOG0502939	MG0780_0815_4	Lactobacillus_iners	NA	NA
VOG0502939	CIG00415_0012_9	Lactobacillus_iners	NA	NA
VOG0502940	MG1135_0003_11	Lactobacillus_iners	NA	NA
VOG0502940	CIG00415_0009_44	Lactobacillus_iners	NA	NA
VOG0502971	MAG14911_0009_4	Lactobacillus_iners	NA	NA
VOG0503064	MAG14387_0027_6	Lactobacillus_iners	NA	NA
VOG0503493	MG0679_0005_3	Lactobacillus_iners	NA	NA
VOG0503698	MG1151_0006_1	Lactobacillus_iners	NA	NA
VOG0504029	MAG03776_0006_9	Lactobacillus_iners	NA	NA
VOG0504168	MAG05213_0008_39	Lactobacillus_iners	NA	K07491
VOG0504577	MAG10585_0426_2	Lactobacillus_iners	NA	NA
VOG0502365	MAG00256_0014_13	Lactobacillus_iners	Penicillin-binding protein	K05366	cell wall remodeling
VOG0502365	MAG05831_0026_13	Lactobacillus_iners	Penicillin-binding protein	K05366	cell wall remodeling
VOG0502365	MAG06386_0020_11	Lactobacillus_iners	Penicillin-binding protein	K05366	cell wall remodeling
VOG0502365	MAG12328_0020_2	Lactobacillus_iners	Penicillin-binding protein	K05366	cell wall remodeling
VOG0502912	CIG00063_0002_21	Lactobacillus_iners	Plasmid segregation centromere-binding protein ParR	NA
VOG0502912	MAG00308_0010_57	Lactobacillus_iners	Plasmid segregation centromere-binding protein ParR	NA
VOG0501149	CIG00063_0002_65	Lactobacillus_iners	Protein translocase subunit SecA	K03070	enhanced protein secretion capacity
VOG0502084	MG1095_0066_2	Lactobacillus_iners	Protein translocase subunit SecY	K03076	enhanced protein secretion capacity
VOG0502084	MAG00195_0014_11	Lactobacillus_iners	Protein translocase subunit SecY	K03076	enhanced protein secretion capacity
VOG0502582	MAG00799_0015_15	Lactobacillus_iners	Replication initiation protein	NA
VOG0502257	MAG00195_0013_1	Lactobacillus_iners	Restriction endonuclease subunit M	NA	enhanced defense against phages or other foreign DNA and different epigenetic regulation	Often plasmid-encoded to protect the plasmid or host from foreign DNA
VOG0502257	MAG01561_0007_12	Lactobacillus_iners	Restriction endonuclease subunit M	NA	enhanced defense against phages or other foreign DNA and different epigenetic regulation	Often plasmid-encoded to protect the plasmid or host from foreign DNA
VOG0502257	CIG01087_0030_2	Lactobacillus_iners	Restriction endonuclease subunit M	NA	enhanced defense against phages or other foreign DNA and different epigenetic regulation	Often plasmid-encoded to protect the plasmid or host from foreign DNA
VOG0502279	MAG06634_0015_8	Lactobacillus_iners	Rpn family recombination-promoting nuclease/putative transposase	NA	mobile elements or recombination machinery
VOG0502279	MAG06800_0014_27	Lactobacillus_iners	Rpn family recombination-promoting nuclease/putative transposase	K03657	mobile elements or recombination machinery
VOG0502279	MAG06888_0017_14	Lactobacillus_iners	Rpn family recombination-promoting nuclease/putative transposase	NA	mobile elements or recombination machinery
VOG0502279	MAG07694_0018_20	Lactobacillus_iners	Rpn family recombination-promoting nuclease/putative transposase	NA	mobile elements or recombination machinery
VOG0502279	MAG14980_0048_1	Lactobacillus_iners	Rpn family recombination-promoting nuclease/putative transposase	NA	mobile elements or recombination machinery
VOG0502279	MG0605_0002_16	Lactobacillus_iners	Rpn family recombination-promoting nuclease/putative transposase	NA	mobile elements or recombination machinery
VOG0502279	MAG05213_0008_16	Lactobacillus_iners	Rpn family recombination-promoting nuclease/putative transposase	NA	mobile elements or recombination machinery
VOG0502289	MAG08227_0014_3	Lactobacillus_iners	Rpn family recombination-promoting nuclease/putative transposase	NA	mobile elements or recombination machinery
VOG0502323	CIG00416_0001_1296	Lactobacillus_iners	Rpn family recombination-promoting nuclease/putative transposase	NA	mobile elements or recombination machinery
VOG0502323	MAG03459_0010_11	Lactobacillus_iners	Rpn family recombination-promoting nuclease/putative transposase	NA	mobile elements or recombination machinery
VOG0502323	MAG06145_0028_16	Lactobacillus_iners	Rpn family recombination-promoting nuclease/putative transposase	NA	mobile elements or recombination machinery
VOG0502323	MG1508_0005_3	Lactobacillus_iners	Rpn family recombination-promoting nuclease/putative transposase	NA	mobile elements or recombination machinery
VOG0502323	MG0156_0544_2	Lactobacillus_iners	Rpn family recombination-promoting nuclease/putative transposase	K03657	mobile elements or recombination machinery
VOG0502515	MAG01606_0002_17	Lactobacillus_iners	Rpn family recombination-promoting nuclease/putative transposase	NA	mobile elements or recombination machinery
VOG0502515	MAG03945_0016_2	Lactobacillus_iners	Rpn family recombination-promoting nuclease/putative transposase	NA	mobile elements or recombination machinery
VOG0502910	CIG00063_0002_26	Lactobacillus_iners	S1 motif domain-containing protein	NA
VOG0502910	CIG00810_0009_6	Lactobacillus_iners	S1 motif domain-containing protein	NA
VOG0502535	MAG08933_0010_21	Lactobacillus_iners	Signal peptidase I	K03100
VOG0502535	MAG00516_0020_1	Lactobacillus_iners	Signal peptidase I	K03100
VOG0502518	MAG01332_0270_1	Lactobacillus_iners	Single-stranded DNA-binding protein	NA
VOG0502518	MAG08497_0024_2	Lactobacillus_iners	Single-stranded DNA-binding protein	NA
VOG0502905	MAG01717_0004_7	Lactobacillus_iners	Transcriptional regulator	NA
VOG0502905	CIG00063_0002_68	Lactobacillus_iners	Transcriptional regulator	NA
VOG0501152	CIG00063_0002_48	Lactobacillus_iners	Type IV secretion system protein	NA	enhanced protein secretion capacity
VOG0502709	MAG07245_0008_8	Lactobacillus_iners	Type IV secretory system conjugative DNA transfer family protein	NA	enhanced protein secretion capacity
VOG0502941	MAG06177_0002_38	Lactobacillus_iners	Type VII secretion protein EssB	NA	enhanced protein secretion capacity
VOG0502941	CIG00415_0009_25	Lactobacillus_iners	Type VII secretion protein EssB	NA	enhanced protein secretion capacity
VOG0502135	MG2418_1687_3	Lactobacillus_iners	Tyrosine recombinase XerS	NA	mobile elements or recombination machinery
VOG0502135	MG1448_0014_4	Lactobacillus_iners	Tyrosine recombinase XerS	NA	mobile elements or recombination machinery
VOG0502135	MAG11033_0030_2	Lactobacillus_iners	Tyrosine recombinase XerS	NA	mobile elements or recombination machinery
VOG0504650	MAG10682_0106_3	Lactobacillus_iners	Tyrosine-type recombinase/integrase	NA	mobile elements or recombination machinery
VOG0502237	CIG00415_0013_6	Lactobacillus_iners	VaFE repeat-containing surface-anchored protein	NA	surface structure or adhesion
VOG0502237	MAG03508_0016_6	Lactobacillus_iners	VaFE repeat-containing surface-anchored protein	NA	surface structure or adhesion
VOG0502237	MAG03990_0008_53	Lactobacillus_iners	VaFE repeat-containing surface-anchored protein	NA	surface structure or adhesion
VOG0502237	MAG06386_0014_10	Lactobacillus_iners	VaFE repeat-containing surface-anchored protein	NA	surface structure or adhesion
VOG0502237	MAG07802_0016_8	Lactobacillus_iners	VaFE repeat-containing surface-anchored protein	NA	surface structure or adhesion
VOG0502237	MAG09722_0020_5	Lactobacillus_iners	VaFE repeat-containing surface-anchored protein	NA	surface structure or adhesion
VOG0502248	MAG03959_0016_4	Lactobacillus_iners	VaFE repeat-containing surface-anchored protein	NA	surface structure or adhesion
VOG0502248	MAG06811_0035_5	Lactobacillus_iners	VaFE repeat-containing surface-anchored protein	NA	surface structure or adhesion
VOG0502248	MAG06993_0030_5	Lactobacillus_iners	VaFE repeat-containing surface-anchored protein	NA	surface structure or adhesion
VOG0502248	MAG07378_0012_4	Lactobacillus_iners	VaFE repeat-containing surface-anchored protein	NA	surface structure or adhesion
VOG0502248	MAG08158_0018_18	Lactobacillus_iners	VaFE repeat-containing surface-anchored protein	NA	surface structure or adhesion
VOG0502248	MAG14980_0016_11	Lactobacillus_iners	VaFE repeat-containing surface-anchored protein	NA	surface structure or adhesion
VOG0502853	MAG10769_0033_3	Lactobacillus_iners	VWFA domain-containing protein	NA
VOG0502853	CIG01087_0030_5	Lactobacillus_iners	VWFA domain-containing protein	NA
VOG0502932	MAG07881_0011_22	Lactobacillus_iners	VWFA domain-containing protein	NA
VOG0502932	CIG00810_0010_8	Lactobacillus_iners	VWFA domain-containing protein	NA

## Sheet: Table S2
Table S2. Gene orthologs Gardnerella swidsinkii that were present in ≥50% of metagenomes within mgSs 3 but absent in <75% of metagenomes of the other G. swidsinskii mgSs.
VOG	Gene	KEGG	KEGG_Orthology	GeneProduct
VOG0762457	MAG10274_0004_63	NA	NA	HTH cro/C1-type domain-containing protein
VOG0762457	CIG00791_0006_71	NA	NA	HTH cro/C1-type domain-containing protein
VOG0762458	MAG10993_0008_10	NA	NA	Helix-turn-helix domain-containing protein
VOG0762458	CIG00791_0006_69	NA	NA	Helix-turn-helix domain-containing protein
VOG0762696	MG0698_0123_1	NA	NA	NA
VOG0762696	MAG00090_0005_50	K03646	tolA; colicin import membrane protein	Molecular chaperone
VOG0762696	CIG00791_0006_65	NA	NA	NA
VOG0762939	CIG00791_0006_63	NA	NA	NA
VOG0762940	CIG00791_0006_64	K09161	uncharacterized protein	Ribbon-helix-helix protein CopG domain-containing protein
VOG0762941	CIG00791_0006_66	NA	NA	NA
VOG0762942	CIG00791_0006_67	K03496	parA; chromosome partitioning protein	NA
VOG0762943	CIG00791_0006_70	NA	NA	Possible plasmid maintenance system antidote protein
VOG0762944	CIG00792_0006_82	NA	NA	NA
VOG0763044	MAG03912_0002_55	NA	NA	Phage-like integrase

## Sheet: Table S3
Table S3. Gene orthologs Gardnerella vaginalis that were present in ≥50% of metagenomes within mgSs 1 but absent in <75% of metagenomes of the other G. vaginalis mgSs.
VOG	Gene	Taxonomy	GeneProduct	KEGG	Source
VOG0282614	CIG00018_0011_6	Gardnerella_vaginalis	1,4-alpha-glucan branching enzyme GlgB	K00700	Only in mgSs1
VOG0286012	CIG01032_0068_1	Gardnerella_vaginalis	2-dehydropantoate 2-reductase	K00077	Only in mgSs2
VOG0285940	CIG02203_0001_920	Gardnerella_vaginalis	2-hydroxyhepta-2,4-diene-1,7-dioate isomerase	NA	Only in mgSs2
VOG0282701	MG1992_1425_3	Gardnerella_vaginalis	3'-5' exonuclease	K03684	Only in mgSs2
VOG0282261	MG1194_0051_2	Gardnerella_vaginalis	5'-methylthioadenosine nucleosidase	K01243	Only in mgSs2
VOG0282675	MG2172_11130_4, MAG11859_0087_3	Gardnerella_vaginalis	50S ribosomal protein L3	K02906	Only in mgSs1
VOG0282577	CIG00018_0003_57	Gardnerella_vaginalis	50S ribosomal protein L34	K02914	Only in mgSs1
VOG0283112	CIG00410_0004_68, MG0795_0228_2, MG1898_0298_3, MG2130_0061_4	Gardnerella_vaginalis	6-phosphogluconate dehydrogenase, decarboxylating	K00033	Only in mgSs1
VOG0282526	CIG01032_0010_36	Gardnerella_vaginalis	6-phosphogluconolactonase	K01057	Only in mgSs2
VOG0284169	CIG00410_0004_70, MG0635_0190_5, MG2315_0088_1	Gardnerella_vaginalis	6-phosphogluconolactonase	K01057	Only in mgSs2
VOG0282542	CIG00433_0018_13	Gardnerella_vaginalis	A-kinase anchor protein 7-like phosphoesterase domain-containing protein	NA	Only in mgSs2
VOG0283622	MAG10894_0095_4, MG2297_0592_1	Gardnerella_vaginalis	AAA+ ATPase domain-containing protein	NA	Only in mgSs2
VOG0283717	CIG01265_0110_1	Gardnerella_vaginalis	AAA+ ATPase domain-containing protein	NA	Only in mgSs2
VOG0282175	MG0795_0111_2	Gardnerella_vaginalis	ABC-type cobalt transport system, ATPase component	K16786,K16787	Only in mgSs2
VOG0286048	CIG01159_0027_18	Gardnerella_vaginalis	ABC-type multidrug transport system ATPase and permease component	K06147	Only in mgSs2
VOG0284290	MG0210_0976_4	Gardnerella_vaginalis	Abortive infection protein	NA	Only in mgSs2
VOG0285524	MG1026_0236_1	Gardnerella_vaginalis	ACP S-malonyltransferase	K11533	Only in mgSs2
VOG0282836	MG2315_0086_2	Gardnerella_vaginalis	Actinobacterial surface-anchored protein	NA	Only in mgSs2
VOG0283827	MG0721_0228_5	Gardnerella_vaginalis	Acyl transferase domain protein	K11533	Only in mgSs2
VOG0282672	MAG09641_0023_6, MG0854_0583_1	Gardnerella_vaginalis	Acyltransferase 3 domain-containing protein	NA	Only in mgSs2
VOG0282993	MAG04471_0015_27, MAG08643_0031_1, MG1228_0239_5	Gardnerella_vaginalis	Addiction module antitoxin, RelB/DinJ family	K07473	Only in mgSs2
VOG0282993	MAG04397_0047_1, CIG02194_0001_481	Gardnerella_vaginalis	Addiction module antitoxin, RelB/DinJ family	NA	Only in mgSs2
VOG0285001	MG2061_0649_4	Gardnerella_vaginalis	Addiction module antitoxin, RelB/DinJ family	NA	Only in mgSs2
VOG0283571	CIG00122_0001_740, CIG01032_0055_4, MG1975_3378_1, MG2231_0775_1	Gardnerella_vaginalis	Addiction module antitoxin, RelB/DinJ family protein	NA	Only in mgSs2
VOG0284783	MAG14687_0028_14	Gardnerella_vaginalis	Addiction module antitoxin, RelB/DinJ family protein	NA	Only in mgSs2
VOG0284003	MG0544_0357_1	Gardnerella_vaginalis	Adenosylhomocysteinase	K01251	Only in mgSs2
VOG0282261	CIG00074_0004_167	Gardnerella_vaginalis	adenosylhomocysteine nucleosidase	K01243	Only in mgSs2
VOG0283850	MG0614_0714_3	Gardnerella_vaginalis	Adenylyl/Guanylyl and SMODS C-terminal sensor domain-containing protein	NA	Only in mgSs2
VOG0281926	MG0874_0237_4	Gardnerella_vaginalis	Adhesin domain-containing protein	NA	Only in mgSs2
VOG0282617	CIG00018_0011_22	Gardnerella_vaginalis	Alcohol dehydrogenase, iron-dependent	K18120	Only in mgSs1
VOG0284070	MG1203_0038_21	Gardnerella_vaginalis	Alcohol dehydrogenase, iron-dependent	K18120	Only in mgSs1
VOG0286771	MAG05017_0180_2	Gardnerella_vaginalis	Aldo/keto reductase	NA	Only in mgSs1
VOG0281833	MAG05988_0001_46, MAG11501_0001_47	Gardnerella_vaginalis	Alkyl hydroperoxide reductase, F subunit	K03387	Only in mgSs2
VOG0281961	MG2130_0808_2	Gardnerella_vaginalis	Alpha amylase, catalytic domain protein	K01182	Only in mgSs1
VOG0286293	MAG06457_0044_6	Gardnerella_vaginalis	Alpha beta hydrolase	K01560	Only in mgSs1
VOG0281817	MAG06040_0004_11, MAG13041_0020_1	Gardnerella_vaginalis	Alpha-1,4 glucan phosphorylase	K00688	Only in mgSs1
VOG0285033	MG1749_1538_1	Gardnerella_vaginalis	Alpha-galactosidase	K07407	Only in mgSs2
VOG0284551	MG0546_0959_1	Gardnerella_vaginalis	Alpha-glucosidase (Family 31 of glycosyl hydrolase)	NA	Only in mgSs2
VOG0283508	MG0640_0346_1	Gardnerella_vaginalis	Alpha-mannosidase	K01191	Only in mgSs2
VOG0283953	MAG13486_0042_7, MG0553_0651_1	Gardnerella_vaginalis	Alpha-mannosidase	K01191	Only in mgSs2
VOG0281780	MAG00372_0008_5	Gardnerella_vaginalis	Alveolysin	K11031	Only in mgSs1
VOG0284242	CIG00066_0002_193, MAG00194_0002_67	Gardnerella_vaginalis	Amidohydrolase	NA	Only in mgSs1
VOG0281804	MG0612_0033_15, MAG00041_0002_15	Gardnerella_vaginalis	Aminopeptidase N	K01256,K08776	Only in mgSs1
VOG0284803	MAG15120_0009_10	Gardnerella_vaginalis	Aminopeptidase N	K01256,K08776	Only in mgSs1
VOG0282350	CIG00018_0002_129	Gardnerella_vaginalis	Aminopeptidase P family protein	K01262	Only in mgSs1
VOG0286412	MAG08495_0023_8	Gardnerella_vaginalis	Aminotransferase	K00812	Only in mgSs1
VOG0286168	MAG00076_0046_3	Gardnerella_vaginalis	Ammonium transporter	K03320	Only in mgSs1
VOG0286454	MAG09242_0013_18	Gardnerella_vaginalis	Anaerobic ribonucleoside triphosphate reductase	K21636	Only in mgSs2
VOG0282504	CIG00370_0037_4	Gardnerella_vaginalis	Anaerobic ribonucleoside-triphosphate reductase activating protein	K04068	Only in mgSs2
VOG0284035	MAG03296_0005_32	Gardnerella_vaginalis	Antitoxin SocA-like Panacea domain-containing protein	NA	Only in mgSs2
VOG0282986	CIG02015_0001_712, MAG07862_0034_1, MAG08643_0011_4, MAG12321_0009_31, MAG04920_0010_6	Gardnerella_vaginalis	ApeA N-terminal domain-containing protein	NA	Only in mgSs2
VOG0286305	MAG06667_0006_9	Gardnerella_vaginalis	Arginine repressor	K03402	Only in mgSs1
VOG0282637	MAG09921_0023_5, MG1063_3655_1	Gardnerella_vaginalis	Argininosuccinate lyase	K01755	Only in mgSs2
VOG0281750	MAG06808_0001_320	Gardnerella_vaginalis	ATP-binding protein	K07133	Only in mgSs1
VOG0282571	CIG00018_0010_7	Gardnerella_vaginalis	ATP-dependent endonuclease	NA	Only in mgSs1
VOG0283253	CIG00096_0001_97, CIG01487_0001_144, MG1118_0156_5	Gardnerella_vaginalis	ATP-dependent endonuclease	NA	Only in mgSs1
VOG0283262	CIG00122_0001_645, MAG00742_0011_34, MAG03941_0099_1, MAG06606_0001_9	Gardnerella_vaginalis	ATP-dependent endonuclease	NA	Only in mgSs1
VOG0283717	MG0975_0563_1	Gardnerella_vaginalis	ATP-dependent exoDNAse (Exonuclease V), alpha subunit	NA	Only in mgSs2
VOG0283650	MAG09882_0023_2, MG0605_0667_2, MAG01029_0018_16	Gardnerella_vaginalis	ATPase component of ABC-type transport systems	K16785,K16786,K16787	Only in mgSs2
VOG0284067	MG0734_1148_1	Gardnerella_vaginalis	ATPase component of ABC-type transport systems	K16785,K16786,K16787	Only in mgSs2
VOG0285497	MG1043_0014_5	Gardnerella_vaginalis	ATPase P	K01533,K17686	Only in mgSs1
VOG0282384	CIG00018_0002_58	Gardnerella_vaginalis	BAX inhibitor (BI)-1/YccA family protein	K06890	Only in mgSs1
VOG0281995	CIG00018_0004_54, MG1029_0022_11	Gardnerella_vaginalis	Beta-carotene 15,15'-monooxygenase	NA	Only in mgSs1
VOG0284431	MG0377_0189_4	Gardnerella_vaginalis	Beta-carotene 15,15'-monooxygenase	NA	Only in mgSs1
VOG0284488	MG0754_1800_1	Gardnerella_vaginalis	beta-galactosidase	K01190	Only in mgSs2
VOG0283827	MG1102_0079_1	Gardnerella_vaginalis	Beta-ketoacyl synthase protein	K11533	Only in mgSs2
VOG0281660	MG0839_0190_1, MAG01001_0044_4	Gardnerella_vaginalis	Beta-xylosidase	NA	Only in mgSs2
VOG0282278	MAG01601_0053_1	Gardnerella_vaginalis	Bifunctional glutamine-synthetase adenylyltransferase/deadenyltransferase	K00982	Only in mgSs2
VOG0286218	MAG00546_0069_3	Gardnerella_vaginalis	Bifunctional protein GlmU	K04042	Only in mgSs1
VOG0285290	MG0887_0014_5	Gardnerella_vaginalis	Binding-protein-dependent transport systems inner membrane component	K02026	Only in mgSs2
VOG0286400	MAG08685_0016_10	Gardnerella_vaginalis	Binding-protein-dependent transport systems inner membrane component	K02025,K10118	Only in mgSs2
VOG0282299	CIG00386_0005_118	Gardnerella_vaginalis	Branched-chain amino acid ABC transporter, permease protein	K02057	Only in mgSs2
VOG0283294	CIG01158_0013_1, MG0708_1252_1, MG0796_0257_1, MG1098_0298_1, MG1311_0117_1, MG2347_0188_1, MG2506_0341_3, MG1169_1597_1	Gardnerella_vaginalis	BspA family leucine-rich repeat surface protein	NA	Only in mgSs2
VOG0286460	MAG09166_0096_1	Gardnerella_vaginalis	Cell division protein FtsK	K03466	Only in mgSs2
VOG0282999	MAG12347_0003_2, MAG05846_0001_88	Gardnerella_vaginalis	Cell wall/surface repeat protein	NA	Only in mgSs2
VOG0286543	MAG07460_0007_25	Gardnerella_vaginalis	Chaperone protein DnaK	K04043	Only in mgSs1
VOG0282270	MG0210_4417_2, CIG00410_0003_104	Gardnerella_vaginalis	Chloride channel protein	K03281	Only in mgSs2
VOG0282584	CIG00018_0006_54	Gardnerella_vaginalis	Co-chaperone YbbN	K05838	Only in mgSs1
VOG0283088	CIG01032_0035_25, MAG07304_0019_1, MAG10131_0025_1, MAG11307_0001_71, MG2315_0240_2	Gardnerella_vaginalis	Conjugal transfer protein	K20444	Only in mgSs2
VOG0284335	MG0264_0206_3	Gardnerella_vaginalis	CRISPR system CASCADE complex protein CasE	K19126	Only in mgSs1
VOG0282170	CIG00794_0003_2	Gardnerella_vaginalis	CRISPR-associated endonuclease Cas1	K15342	Only in mgSs1
VOG0282569	CIG00018_0010_1	Gardnerella_vaginalis	CRISPR-associated endoribonuclease Cas2	K09951	Only in mgSs1
VOG0286149	MAG00201_0025_9	Gardnerella_vaginalis	Cysteine hydrolase	NA	Only in mgSs1
VOG0285316	MG0893_0171_3	Gardnerella_vaginalis	Cytoplasmic protein	NA	Only in mgSs1
VOG0282564	CIG00018_0007_37	Gardnerella_vaginalis	Deoxyguanosinetriphosphate triphosphohydrolase	K01129	Only in mgSs1
VOG0284325	MG0364_0476_3	Gardnerella_vaginalis	Dihydrodipicolinate synthase family protein	K22397	Only in mgSs1
VOG0282511	CIG00410_0010_19	Gardnerella_vaginalis	Dihydroorotate dehydrogenase	K17828	Only in mgSs2
VOG0282265	CIG00370_0022_10, MG0918_0016_33	Gardnerella_vaginalis	Dihydroorotate oxidase	K00226,K00254	Only in mgSs2
VOG0283144	CIG00410_0002_113	Gardnerella_vaginalis	Dinuclear metal center protein, YbgI family	NA	Only in mgSs2
VOG0284163	MG1061_3480_1	Gardnerella_vaginalis	Divergent AAA domain protein	NA	Only in mgSs2
VOG0283460	MG0628_0425_1, MG2317_0008_9	Gardnerella_vaginalis	DNA (Cytosine-5-)-methyltransferase	K07316	Only in mgSs1
VOG0285056	MG2027_0408_4	Gardnerella_vaginalis	DNA helicase	K03551	Only in mgSs1
VOG0284038	MG0305_0458_2, MAG11859_0009_5, MAG03671_0003_22	Gardnerella_vaginalis	DNA methyltransferase	NA	Only in mgSs2
VOG0283455	CIG01274_0159_20, MAG06667_0016_14, MAG11809_0004_13	Gardnerella_vaginalis	DNA polymerase III, subunit gamma and tau	K02343	Only in mgSs2
VOG0282280	CIG00410_0013_10, MAG09856_0017_18	Gardnerella_vaginalis	DNA repair protein RadA	K04485	Only in mgSs2
VOG0285031	MG1738_0701_2	Gardnerella_vaginalis	DNA repair protein RecN	K03631	Only in mgSs1
VOG0282652	MAG10460_0013_1	Gardnerella_vaginalis	DNA-binding helix-turn-helix protein	K07729	Only in mgSs1
VOG0284264	CIG00018_0008_35, MG0667_0208_3, MG1725_0002_16	Gardnerella_vaginalis	dTDP-glucose 4,6-dehydratase	K01710	Only in mgSs1
VOG0283732	MG0728_0107_5	Gardnerella_vaginalis	DUF3039 domain-containing protein	NA	Only in mgSs1
VOG0282485	CIG00410_0005_43	Gardnerella_vaginalis	DUF559 domain-containing protein	NA	Only in mgSs2
VOG0286378	MAG05878_0018_5	Gardnerella_vaginalis	DUF59 domain-containing protein	NA	Only in mgSs1
VOG0283974	MAG08523_0002_68, MAG09357_0001_70	Gardnerella_vaginalis	Efflux ABC transporter, permease protein	K02004	Only in mgSs2
VOG0283888	MAG06255_0120_2, MG0414_0141_1, MG1827_0645_2	Gardnerella_vaginalis	Elongation factor P	K02356	Only in mgSs2
VOG0281826	MG1265_2632_1	Gardnerella_vaginalis	Elongation factor Tu	K02358	Only in mgSs1
VOG0282242	MG2382_0336_1	Gardnerella_vaginalis	Endonuclease	NA	Only in mgSs2
VOG0282242	CIG00370_0015_7	Gardnerella_vaginalis	Endonuclease/exonuclease/phosphatase domain-containing protein	NA	Only in mgSs2
VOG0285238	MG2361_0598_3	Gardnerella_vaginalis	Endonuclease/exonuclease/phosphatase domain-containing protein	NA	Only in mgSs2
VOG0283713	CIG02203_0001_656, MG0591_0699_4, MG0615_0028_1	Gardnerella_vaginalis	endopeptidase La	K07177	Only in mgSs2
VOG0286802	MAG03660_0002_31	Gardnerella_vaginalis	Energy-dependent translational throttle protein EttA	NA	Only in mgSs1
VOG0282695	MAG11222_0070_3, MG0809_0705_3	Gardnerella_vaginalis	ErfK/YbiS/YcfS/YnhG	NA	Only in mgSs2
VOG0285287	MG0876_1348_2	Gardnerella_vaginalis	Excinuclease ABC subunit A	K03701	Only in mgSs1
VOG0282255	MAG15094_0004_78, CIG00066_0002_169	Gardnerella_vaginalis	Exodeoxyribonuclease 7 large subunit	K03601	Only in mgSs1
VOG0282149	MG1874_0538_2	Gardnerella_vaginalis	Exodeoxyribonuclease VII, small subunit	K03602	Only in mgSs1
VOG0282149	CIG01032_0053_49	Gardnerella_vaginalis	Exonuclease VII small subunit	K03602	Only in mgSs1
VOG0285077	MG1939_0208_1	Gardnerella_vaginalis	Fatty acid synthase Fas	K11533	Only in mgSs2
VOG0282483	CIG00410_0004_43	Gardnerella_vaginalis	Fe2+ high-affinity transport protein	K07230	Only in mgSs2
VOG0281848	MAG04602_0010_35	Gardnerella_vaginalis	Ferredoxin/ferredoxin-NADP reductase	K00528	Only in mgSs2
VOG0282385	CIG00018_0002_71	Gardnerella_vaginalis	FeS assembly protein SufB	K09014	Only in mgSs1
VOG0282770	MAG10965_0002_43	Gardnerella_vaginalis	FeS assembly protein SufB	K09014	Only in mgSs1
VOG0283938	MAG10747_0006_6	Gardnerella_vaginalis	FeS assembly protein SufD	K09015	Only in mgSs2
VOG0282862	MG0361_0063_8	Gardnerella_vaginalis	Fido domain-containing protein	NA	Only in mgSs1
VOG0282481	CIG00410_0001_260	Gardnerella_vaginalis	Fimbrial associated sortase (Surface protein transpeptidase)	K07284	Only in mgSs2
VOG0285991	CIG01158_0002_140	Gardnerella_vaginalis	Fructose-bisphosphate aldolase	K01624	Only in mgSs2
VOG0283913	MAG12131_0002_221	Gardnerella_vaginalis	GCN5-related N-acetyltransferase	NA	Only in mgSs1
VOG0281961	MAG03749_0041_2	Gardnerella_vaginalis	Glucohydrolase	K01182	Only in mgSs1
VOG0285305	MG0944_0940_2	Gardnerella_vaginalis	Glucohydrolase	K01182	Only in mgSs1
VOG0281829	MG2480_0198_5	Gardnerella_vaginalis	Glutamine-synthetase adenylyltransferase	K00982	Only in mgSs1
VOG0282662	MAG09062_0006_65	Gardnerella_vaginalis	Glutamyl-Q tRNA(Asp synthetase)	K01885	Only in mgSs2
VOG0285990	CIG01158_0002_132	Gardnerella_vaginalis	Glutamyl-tRNA(Gln) amidotransferase subunit A	K02433	Only in mgSs2
VOG0285096	MG2449_0051_1	Gardnerella_vaginalis	Glycine--tRNA ligase	K01880	Only in mgSs1
VOG0286427	MAG08480_0005_25	Gardnerella_vaginalis	Glycine--tRNA ligase	K01880	Only in mgSs1
VOG0284569	MG0623_0091_2	Gardnerella_vaginalis	Glycosyl hydrolase family 38	K01191	Only in mgSs1
VOG0284182	CIG00998_0001_244	Gardnerella vaginalis	Glycosyl hydrolase, family 31	NA	Only in mgSs1
VOG0283015	MG0562_0883_2	Gardnerella_vaginalis	Glycosyl hydrolase, BNR repeat-containing protein	K01186	Only in mgSs2
VOG0282674	MAG10747_0023_10, MG0796_0316_6	Gardnerella_vaginalis	Glycosyltransferase RgtA/B/C/D-like domain-containing protein	NA	Only in mgSs2
VOG0281711	MAG02217_0013_2, MG2148_0062_1	Gardnerella_vaginalis	Glycosyltransferase, group 2 family protein	NA	Only in mgSs1
VOG0282693	MAG11692_0003_38	Gardnerella_vaginalis	Gram-positive signal peptide protein, YSIRK family	NA	Only in mgSs1
VOG0283293	MAG10388_0007_43, MAG12140_0006_42, MAG03999_0009_32	Gardnerella_vaginalis	Gram-positive signal peptide protein, YSIRK family	NA	Only in mgSs1
VOG0283297	MAG00589_0022_1	Gardnerella_vaginalis	Gram-positive signal peptide protein, YSIRK family	NA	Only in mgSs1
VOG0283322	MAG04594_0004_28, MAG05177_0012_16, MAG05619_0004_34, MAG09310_0005_42, MAG09524_0005_44, MAG13365_0005_25	Gardnerella_vaginalis	Gram-positive signal peptide protein, YSIRK family	NA	Only in mgSs1
VOG0282207	CIG01161_0003_578, MG2063_1697_2	Gardnerella_vaginalis	GTPase Era	K03595	Only in mgSs1
VOG0286761	MAG04577_0165_1	Gardnerella_vaginalis	GTPase HflX	K03665	Only in mgSs1
VOG0284949	MG2088_1200_1	Gardnerella_vaginalis	HAD hydrolase, family IIA	NA	Only in mgSs1
VOG0281869	MG2173_0351_4, MAG06606_0013_35	Gardnerella_vaginalis	Heavy metal translocating P-type ATPase	K01533,K17686	Only in mgSs2
VOG0284066	MAG05846_0003_23	Gardnerella_vaginalis	Helix-turn-helix domain-containing protein	NA	Only in mgSs2
VOG0282039	MG2433_0086_12	Gardnerella_vaginalis	Hexulose-6-phosphate isomerase	NA	Only in mgSs1
VOG0283061	CIG01158_0023_18, MG0006_0012_21	Gardnerella_vaginalis	HicB-like antitoxin of toxin-antitoxin system domain-containing protein	NA	Only in mgSs1
VOG0284683	MAG09917_0044_2	Gardnerella_vaginalis	High-affinity Fe2+/Pb2+ permease	K07243	Only in mgSs2
VOG0284336	MG0273_0092_5	Gardnerella_vaginalis	Histidine--tRNA ligase	K01892	Only in mgSs1
VOG0282769	MG1117_1365_4	Gardnerella_vaginalis	HlyC/CorC family transporter	K03699	Only in mgSs2
VOG0282776	MAG08356_0016_10, MG1043_0106_2	Gardnerella_vaginalis	Hydroxymethylglutaryl-CoA synthase	K01641	Only in mgSs1
VOG0283896	MG1606_0143_3, MAG06457_0097_3	Gardnerella_vaginalis	Hydroxymethylglutaryl-CoA synthase	K01641	Only in mgSs1
VOG0285135	MG2550_0061_9	Gardnerella_vaginalis	Hydroxymethylglutaryl-CoA synthase	K01641	Only in mgSs1
VOG0281767	CIG02057_0001_408, MG1887_0095_4	Gardnerella_vaginalis	HYR domain-containing protein	NA	Only in mgSs2
VOG0283282	CIG00020_0001_870, CIG00836_0001_901, MAG08950_0001_27	Gardnerella_vaginalis	HYR domain-containing protein	NA	Only in mgSs2
VOG0283778	MAG06869_0002_44, MAG05900_0009_17	Gardnerella_vaginalis	InlB B-repeat-containing protein	NA	Only in mgSs2
VOG0286666	MAG00823_0074_5	Gardnerella_vaginalis	Inosine-5'-monophosphate dehydrogenase	K00088	Only in mgSs1
VOG0283738	CIG02232_0010_106, MG0364_2282_2	Gardnerella_vaginalis	Iron permease	K07243	Only in mgSs1
VOG0286365	MAG06184_0002_68	Gardnerella_vaginalis	Iron permease	K07243	Only in mgSs1
VOG0282545	CIG00433_0018_15	Gardnerella_vaginalis	Iron(III) transport system permease protein	K02011	Only in mgSs2
VOG0284860	MAG12440_0021_1	Gardnerella_vaginalis	Isochorismatase family protein	NA	Only in mgSs1
VOG0282958	MG0848_0166_1	Gardnerella_vaginalis	Isopentenyl-diphosphate delta-isomerase	K01823	Only in mgSs2
VOG0283828	MG2099_1849_1, MG2053_0383_3, MG0721_0717_2	Gardnerella_vaginalis	Isopentenyl-diphosphate delta-isomerase	K01823	Only in mgSs2
VOG0282960	MG0822_0447_2	Gardnerella_vaginalis	KilA-N DNA-binding domain-containing protein	NA	Only in mgSs2
VOG0283089	CIG01032_0059_10, MAG02459_0016_19, MAG02721_0205_4, MAG04880_0017_3	Gardnerella_vaginalis	KilA-N DNA-binding domain-containing protein	NA	Only in mgSs2
VOG0282837	MG0931_1135_1	Gardnerella_vaginalis	L-lactate permease	NA	Only in mgSs1
VOG0284726	MAG10802_0219_2	Gardnerella_vaginalis	Lantibiotic ABC transporter permease	K20460	Only in mgSs2
VOG0282970	MAG01716_0007_40, MG0640_0549_1	Gardnerella_vaginalis	Large surface anchored protein	NA	Only in mgSs2
VOG0283342	MG2506_0151_1	Gardnerella_vaginalis	Large surface anchored protein	NA	Only in mgSs2
VOG0283209	MAG04577_0109_1	Gardnerella_vaginalis	leucine--tRNA ligase	K01869	Only in mgSs1
VOG0283707	CIG02046_0001_1019, MAG03545_0086_2, MG1110_0289_5	Gardnerella_vaginalis	Lipid II isoglutaminyl synthase (glutamine-hydrolyzing) subunit GatD	K07009	Only in mgSs1
VOG0282157	CIG01158_0002_107	Gardnerella_vaginalis	Lipid II isoglutaminyl synthase (glutamine-hydrolyzing) subunit MurT	NA	Only in mgSs2
VOG0283050	MAG04057_0007_7	Gardnerella_vaginalis	LPXTG cell wall anchor domain-containing protein	NA	Only in mgSs1
VOG0283375	CIG01740_0015_43	Gardnerella_vaginalis	LPXTG cell wall anchor domain-containing protein	NA	Only in mgSs1
VOG0284080	MG1163_1234_1	Gardnerella_vaginalis	Magnesium/cobalt efflux protein	NA	Only in mgSs2
VOG0283985	MG0608_0025_1, MG0670_0032_1, MG1405_0133_10, MG1955_1788_3	Gardnerella_vaginalis	Membrane protein insertase YidC	K03217	Only in mgSs1
VOG0285273	MG0814_0191_5	Gardnerella_vaginalis	Methionine--tRNA ligase	K01874	Only in mgSs1
VOG0286874	MAG03980_0027_5	Gardnerella_vaginalis	Methionine--tRNA ligase	K01874	Only in mgSs1
VOG0281877	MAG06255_0135_1, MG2375_5025_1	Gardnerella_vaginalis	Methionyl-tRNA formyltransferase	K00604	Only in mgSs2
VOG0284038	MAG12543_0002_93	Gardnerella_vaginalis	Methylase	NA	Only in mgSs2
VOG0283156	MAG11582_0008_4	Gardnerella_vaginalis	Multidrug ABC transporter ATP-binding protein	K01990	Only in mgSs2
VOG0283974	MG2151_0471_1	Gardnerella_vaginalis	Multidrug DMT transporter permease	K02004	Only in mgSs2
VOG0285958	MAG00012_0064_2	Gardnerella_vaginalis	Multifunctional thiamine-phosphate pyrophosphorylase/synthase/phosphomethylpyrimidine kinase	K00941,K14153	Only in mgSs2
VOG0282271	CIG00410_0005_51	Gardnerella_vaginalis	N-acetylglutamate synthase	NA	Only in mgSs2
VOG0284112	CIG01267_0143_3	Gardnerella_vaginalis	N-acetyltransferase	NA	Only in mgSs2
VOG0284247	CIG00066_0004_57	Gardnerella_vaginalis	NhaP-type Na(+)/H(+) exchanger	K03316	Only in mgSs1
VOG0286691	MAG02201_0006_19	Gardnerella_vaginalis	Nicotinate phosphoribosyltransferase	K00763	Only in mgSs2
VOG0283144	MAG06808_0002_78, MG1053_0525_1, MG1133_0022_7	Gardnerella_vaginalis	Nif3-like dinuclear metal center hexameric protein	NA	Only in mgSs2
VOG0286843	MAG04033_0011_21	Gardnerella_vaginalis	Nitroreductase family protein	NA	Only in mgSs1
VOG0282426	MG1534_0042_2	Gardnerella_vaginalis	Nucleoside hydrolase	K01239	Only in mgSs1
VOG0282717	MAG08873_0001_21, MG0685_0221_8	Gardnerella_vaginalis	Nucleotidyltransferase domain protein	K07075	Only in mgSs2
VOG0281789	MAG00511_0002_75, MG2511_0778_2	Gardnerella_vaginalis	Oligoribonuclease	K13288	Only in mgSs1
VOG0282258	CIG00066_0003_162, CIG00433_0003_48	Gardnerella_vaginalis	Oligoribonuclease	K13288	Only in mgSs1
VOG0284242	MAG00201_0001_9	Gardnerella_vaginalis	Peptidase M20 dimerisation domain-containing protein	NA	Only in mgSs1
VOG0282741	MAG06932_0001_72	Gardnerella_vaginalis	Peptide ABC transporter ATP-binding protein	K02003	Only in mgSs2
VOG0282878	MG0141_1462_3, MG0718_1087_1	Gardnerella_vaginalis	peptidylprolyl isomerase	K01802	Only in mgSs2
VOG0282132	MG0562_2149_1, CIG00018_0001_140	Gardnerella_vaginalis	Phosphoglycerate mutase family protein	K08296	Only in mgSs1
VOG0286419	MAG08350_0012_6	Gardnerella_vaginalis	Phospholipase/carboxylesterase	K06999	Only in mgSs2
VOG0283808	MG0670_0004_25, MG0666_0328_3, MAG14835_0039_6	Gardnerella_vaginalis	Phosphoribosylformylglycinamidine cyclo-ligase	K01933	Only in mgSs1
VOG0281902	MAG03545_0509_1	Gardnerella_vaginalis	Phosphoribosylformylglycinamidine synthase	K01952	Only in mgSs1
VOG0281870	MG0918_0029_18, MAG06627_0003_4	Gardnerella_vaginalis	phosphoserine phosphatase	K01079	Only in mgSs2
VOG0283306	MG1405_1851_1, MG1721_2672_4, MG2449_0172_8	Gardnerella_vaginalis	Pilus assembly protein	NA	Only in mgSs2
VOG0283445	MG2433_0411_5	Gardnerella_vaginalis	Pilus assembly protein	NA	Only in mgSs2
VOG0282987	CIG02022_0001_633	Gardnerella_vaginalis	Plasmid stabilization system protein	NA	Only in mgSs2
VOG0282463	MG2018_1968_1, MG1141_0418_3	Gardnerella_vaginalis	Polyphosphate kinase	K00937	Only in mgSs2
VOG0285992	CIG01158_0005_7	Gardnerella_vaginalis	Propionyl-CoA carboxylase beta chain	NA	Only in mgSs2
VOG0283388	CIG01157_0011_346	Gardnerella_vaginalis	Protein G-related albumin-binding (GA) module domain-containing protein	NA	Only in mgSs1
VOG0282860	MG0452_1049_1, MG2188_0998_1	Gardnerella_vaginalis	Pullulanase	K01176,K01200	Only in mgSs1
VOG0283645	MAG01328_0021_3, MG0800_0048_8, MG2219_0008_7	Gardnerella_vaginalis	Putative ABC transporter component	K02031,K02032,K02034	Only in mgSs2
VOG0283117	MAG03218_0045_3, MG1171_0187_1	Gardnerella_vaginalis	Putative ABC transporter-associated repeat protein	NA	Only in mgSs2
VOG0283737	MAG00506_0025_12, MAG12697_0015_4, MG2472_0108_4	Gardnerella_vaginalis	Putative ABC transporter-associated repeat protein	NA	Only in mgSs2
VOG0282221	CIG01265_0017_15, MAG00442_0003_45	Gardnerella_vaginalis	Putative addiction module antidote protein	NA	Only in mgSs1
VOG0281926	MAG03218_0285_2	Gardnerella_vaginalis	Putative adhesin domain-containing protein	NA	Only in mgSs2
VOG0284183	CIG00998_0001_422	Gardnerella_vaginalis	Putative ATP synthase F1, delta subunit	NA	Only in mgSs1
VOG0283502	MG0212_0137_1, MG0307_0265_1, MG2313_0058_1	Gardnerella_vaginalis	Putative ATP synthase F1, epsilon subunit	NA	Only in mgSs2
VOG0286325	MAG05648_0053_6	Gardnerella_vaginalis	Putative bactoprenol glucosyl transferase-like protein	K20534	Only in mgSs1
VOG0282625	CIG00066_0001_396	Gardnerella_vaginalis	Putative mRNA interferase YoeB	K19158	Only in mgSs1
VOG0282243	CIG00370_0019_10	Gardnerella_vaginalis	Putative oligopeptide transport system permease protein OppB	K02033,K15581	Only in mgSs2
VOG0282928	MG0063_0036_1, MG0357_0909_2	Gardnerella_vaginalis	Putative perfringolysin O	K11031	Only in mgSs1
VOG0283463	MG2066_0454_2	Gardnerella_vaginalis	Putative phage head-tail adaptor	NA	Only in mgSs1
VOG0283603	MAG07544_0001_76	Gardnerella_vaginalis	Putative phage head-tail adaptor	NA	Only in mgSs1
VOG0285527	MG1019_0016_1	Gardnerella_vaginalis	Putative phage head-tail adaptor	NA	Only in mgSs1
VOG0282836	MG0327_0544_2	Gardnerella_vaginalis	Putative surface-anchored membrane protein	NA	Only in mgSs2
VOG0282540	CIG00433_0005_35	Gardnerella_vaginalis	Putative tRNA (cytidine(34)-2'-O)-methyltransferase	K03216	Only in mgSs1
VOG0283314	CIG01162_0001_102	Gardnerella_vaginalis	Putative type I restriction-modification enzyme specificity subunit S	K01154	Only in mgSs1
VOG0283314	MAG04299_0004_95	Gardnerella_vaginalis	Putative type I restriction-modification enzyme specificity subunit S	NA	Only in mgSs1
VOG0283460	MG1191_1082_1	Gardnerella_vaginalis	Putative type III restriction/modification system modification methylase	K07316	Only in mgSs1
VOG0281848	MG2265_0001_38	Gardnerella_vaginalis	Pyridine nucleotide-disulfide oxidoreductase	K00528	Only in mgSs2
VOG0282225	MAG10454_0055_1	Gardnerella_vaginalis	Pyruvate formate-lyase-activating enzyme	K04069	Only in mgSs1
VOG0283894	MAG06457_0018_7, MG0684_0042_6, MG2430_1192_2	Gardnerella_vaginalis	Queuine tRNA-ribosyltransferase	K00773	Only in mgSs2
VOG0282597	CIG00096_0006_14	Gardnerella_vaginalis	RbsR-type transcription regulator/Ribose operon repressor	NA	Only in mgSs2
VOG0283095	MG1061_0003_72, MG0553_1021_2, CIG01158_0003_82, MG0212_0151_2	Gardnerella_vaginalis	Recombination factor protein RarA	K07478	Only in mgSs2
VOG0286610	MAG03574_0004_63	Gardnerella_vaginalis	Recombination factor protein RarA	K07478	Only in mgSs2
VOG0286595	MAG02290_0079_1	Gardnerella_vaginalis	RecX family transcriptional regulator	NA	Only in mgSs1
VOG0283619	MG2479_0339_7	Gardnerella_vaginalis	Restriction endonuclease	K01154	Only in mgSs1
VOG0283314	CIG02019_0001_1070, CIG02057_0002_189	Gardnerella_vaginalis	Restriction endonuclease subunit S	K01154	Only in mgSs1
VOG0282931	MG0070_0006_9, MG0339_0040_1	Gardnerella_vaginalis	Riboflavin transporter	NA	Only in mgSs1
VOG0281919	MAG03444_0022_16, MG1507_0222_1	Gardnerella_vaginalis	Ribonuclease D	K03684	Only in mgSs2
VOG0282701	MAG10802_0283_1	Gardnerella_vaginalis	Ribonuclease D	K03684	Only in mgSs2
VOG0283931	MAG13427_0013_19	Gardnerella_vaginalis	Ribonuclease, Rne/Rng family	K08300,K08301	Only in mgSs2
VOG0282472	CIG00410_0008_48	Gardnerella_vaginalis	Ribosomal RNA small subunit methyltransferase I	K07056	Only in mgSs2
VOG0284865	MAG11859_0024_2	Gardnerella_vaginalis	Ribulose-phosphate 3-epimerase	K01783	Only in mgSs1
VOG0286358	MAG06070_0004_90	Gardnerella_vaginalis	RNA polymerase sigma factor SigA	K03086	Only in mgSs1
VOG0283931	MAG10865_0002_3, MG1889_0070_3	Gardnerella_vaginalis	Rne/Rng family ribonuclease	K08300,K08301	Only in mgSs2
VOG0284003	MG0567_1529_2	Gardnerella_vaginalis	S-adenosyl-L-homocysteine hydrolase	K01251	Only in mgSs2
VOG0284003	MG0728_0206_4, MG2508_0125_4	Gardnerella_vaginalis	S-adenosyl-L-homocysteine hydrolase, NAD binding domain protein	K01251	Only in mgSs2
VOG0282708	MAG10865_0013_10, MG0809_0309_1	Gardnerella_vaginalis	S-adenosylmethionine synthase	K00789	Only in mgSs2
VOG0284476	MG0730_0519_2	Gardnerella_vaginalis	S-adenosylmethionine synthase	K00789	Only in mgSs2
VOG0286526	MAG08090_0007_17	Gardnerella_vaginalis	Serine protease	K08372	Only in mgSs1
VOG0282127	CIG00018_0001_120, MAG07239_0223_1	Gardnerella_vaginalis	Shikimate dehydrogenase	K00014	Only in mgSs1
VOG0284244	MG2480_0146_6, MG0414_0064_1, CIG00066_0002_424	Gardnerella_vaginalis	Shikimate dehydrogenase	K00014	Only in mgSs1
VOG0284685	MAG09921_0039_6	Gardnerella_vaginalis	Shikimate dehydrogenase substrate binding domain protein	K00014	Only in mgSs2
VOG0283688	MG2414_0310_4	Gardnerella_vaginalis	Signal transduction histidine kinase	NA	Only in mgSs1
VOG0283460	CIG01740_0003_313, MG2315_0006_23	Gardnerella_vaginalis	Site-specific DNA-methyltransferase	K07316	Only in mgSs1
VOG0282712	MAG10965_0001_67, MG0209_0515_1	Gardnerella_vaginalis	Site-specific integrase	NA	Only in mgSs2
VOG0282482	CIG00410_0003_125	Gardnerella_vaginalis	Sortase	NA	Only in mgSs2
VOG0283324	MG0733_0074_1	Gardnerella_vaginalis	Sortase	K07284	Only in mgSs2
VOG0283546	CIG02203_0001_648, MG0734_0859_1, MG2038_0517_3, MG2402_0177_2	Gardnerella_vaginalis	Sortase	K07284	Only in mgSs2
VOG0284073	MG0615_0073_3, MG1966_1468_2, MG2219_0634_4	Gardnerella_vaginalis	Sortase	K07284	Only in mgSs2
VOG0281764	CIG02019_0001_643, MG2167_0113_3	Gardnerella_vaginalis	succinate dehydrogenase	K00240	Only in mgSs1
VOG0286780	MAG04577_0002_11	Gardnerella_vaginalis	succinate dehydrogenase	K00240	Only in mgSs1
VOG0282491	CIG00386_0005_117	Gardnerella_vaginalis	Sugar ABC transporter ATP-binding protein	K02056	Only in mgSs2
VOG0281993	CIG00018_0004_43	Gardnerella_vaginalis	Sugar ABC transporter permease	K02025	Only in mgSs1
VOG0281978	MAG05878_0011_11, MAG12321_0001_158	Gardnerella_vaginalis	Sugar-binding protein	NA	Only in mgSs1
VOG0283463	CIG02015_0001_504, MAG05708_0002_123	Gardnerella_vaginalis	Sugar-binding protein	NA	Only in mgSs1
VOG0283576	MG1139_0446_2	Gardnerella_vaginalis	Sugar-binding protein	NA	Only in mgSs1
VOG0283603	MG2511_0005_29, MAG12690_0010_17, MAG08498_0004_76	Gardnerella_vaginalis	Sugar-binding protein	NA	Only in mgSs1
VOG0283993	MG1743_0204_1	Gardnerella_vaginalis	Sugar-binding protein	NA	Only in mgSs1
VOG0284183	MG1824_0006_29, MAG03069_0003_50	Gardnerella_vaginalis	Sugar-binding protein	NA	Only in mgSs1
VOG0284068	MG1222_1107_1	Gardnerella_vaginalis	Tetratricopeptide repeats containing protein	NA	Only in mgSs2
VOG0284799	MAG11809_0085_2	Gardnerella_vaginalis	Tetratricopeptide repeats containing protein	NA	Only in mgSs2
VOG0282303	CIG00410_0001_87, MG1885_0079_7	Gardnerella_vaginalis	Threonine synthase	K01733	Only in mgSs2
VOG0281752	CIG02203_0001_991, MAG13283_0039_4	Gardnerella_vaginalis	Threonine/serine exporter family protein	NA	Only in mgSs2
VOG0282114	CIG00018_0001_323, CIG00410_0002_97	Gardnerella_vaginalis	Thymidylate synthase	K00560	Only in mgSs1
VOG0283250	CIG00066_0003_198, MAG06785_0012_2	Gardnerella_vaginalis	TM2 domain-containing protein	NA	Only in mgSs1
VOG0283571	MG0829_0635_1, MG2384_0243_1, MG1169_0399_1	Gardnerella_vaginalis	Toxin-antitoxin system protein	NA	Only in mgSs2
VOG0283061	MAG08643_0049_3	Gardnerella_vaginalis	Toxin-antitoxin system, antitoxin component, HicB family	NA	Only in mgSs1
VOG0283471	CIG00833_0008_14	Gardnerella_vaginalis	Toxin-antitoxin system, antitoxin component, ribbon-helix-helix domain protein	NA	Only in mgSs1
VOG0282494	CIG00122_0003_3	Gardnerella_vaginalis	Toxin-antitoxin system, toxin component, HicA family	NA	Only in mgSs1
VOG0282619	CIG00018_0012_24	Gardnerella_vaginalis	TPM domain-containing protein	NA	Only in mgSs1
VOG0285462	MG1710_1881_3	Gardnerella_vaginalis	Transcription termination/antitermination protein NusG	K02601	Only in mgSs2
VOG0285544	MG1121_0635_4	Gardnerella_vaginalis	Transcriptional regulator, LacI family	NA	Only in mgSs2
VOG0284080	MAG06457_0383_1, MG1928_0158_6	Gardnerella_vaginalis	Transporter associated domain protein	NA	Only in mgSs2
VOG0283127	MG2231_0449_4	Gardnerella_vaginalis	tRNA (Guanine-N(1)-)-methyltransferase	K00554	Only in mgSs2
VOG0285310	MG0918_0031_16	Gardnerella_vaginalis	tRNA adenylyltransferase	K00970,K00974	Only in mgSs2
VOG0283105	CIG00410_0007_18, MAG00506_0002_85, MAG08643_0045_6	Gardnerella_vaginalis	tRNA glutamyl-Q(34) synthetase GluQRS	K01885	Only in mgSs2
VOG0286310	MAG05807_0061_4	Gardnerella_vaginalis	tRNA ligase class I, catalytic domain protein	K01885	Only in mgSs1
VOG0282613	CIG00096_0002_166	Gardnerella_vaginalis	tRNA-specific adenosine deaminase	K01485,K11991	Only in mgSs1
VOG0283314	CIG00096_0006_136, MAG04260_0020_16, MAG09424_0003_1	Gardnerella_vaginalis	Type I restriction modification DNA specificity domain protein	K01154	Only in mgSs1
VOG0283314	CIG02611_0002_197	Gardnerella_vaginalis	Type I restriction modification DNA specificity domain protein	NA	Only in mgSs1
VOG0281962	MAG03671_0003_36	Gardnerella_vaginalis	Type I-E CRISPR-associated endoribonuclease Cas2	K02342	Only in mgSs1
VOG0283471	MG2286_0501_1	Gardnerella_vaginalis	Type II toxin-antitoxin system antitoxin, RelB/DinJ family	K07473	Only in mgSs1
VOG0283471	MG0943_0273_4	Gardnerella_vaginalis	Type II toxin-antitoxin system antitoxin, RelB/DinJ family	NA	Only in mgSs1
VOG0282039	CIG00018_0011_19	Gardnerella_vaginalis	Type II toxin-antitoxin system HicA family toxin	NA	Only in mgSs1
VOG0282505	CIG00370_0041_13	Gardnerella_vaginalis	Type II toxin-antitoxin system mRNA interferase toxin, RelE/StbE family	NA	Only in mgSs2
VOG0282245	CIG00096_0009_3, MG1711_0006_2	Gardnerella_vaginalis	Type III restriction endonuclease subunit R	K01156	Only in mgSs2
VOG0283944	MAG10802_0041_2, MG0608_0604_1, MG0629_0284_5, MG1958_0409_2	Gardnerella_vaginalis	UDP-galactopyranose mutase	K01854	Only in mgSs1
VOG0286658	MAG00823_0022_1	Gardnerella_vaginalis	UDP-galactopyranose mutase	K01854	Only in mgSs1
VOG0281810	MG2243_2053_2, MAG00076_0064_5	Gardnerella_vaginalis	Unannotated protein	NA	Only in mgSs1
VOG0281780	MG0793_0458_1	Gardnerella_vaginalis	Vaginolysin	K11031	Only in mgSs1
VOG0286696	MAG01941_0176_2	Gardnerella_vaginalis	Xylulose kinase	K00854	Only in mgSs2
VOG0284030	MAG11463_0012_8	Gardnerella_vaginalis	YhgE/Pip C-terminal domain protein	K01421	Only in mgSs2
VOG0281959	MAG04033_0004_32	Gardnerella_vaginalis	Zinc ABC transporter permease	NA	Only in mgSs1

## Sheet: Table S4
Table S4. Prevalence of G. vaginalis mgSs 1 and 2 across mgCSTs.
VOG-mgCST	Taxa Dominance	G. vaginalis VOG-mgSs 1	G. vaginalis VOG-mgSs 2
1	L. crispatus	16	4
2	L. crispatus	1	1
3	L. crispatus	14	0
4	L. crispatus	8	1
5	L. crispatus	2	0
6	L. crispatus	6	3
7	L. gasseri	1	0
8	L. paragasseri	2	1
9	L. iners	18	12
10	L. iners	50	16
11	L. iners	46	30
12	L. jensenii	0	2
13	L. jensenii	0	1
14	L. jensenii	1	0
15	L. mulieris	1	0
16	Ca. L. vaginae	19	74
17	Ca. L. vaginae	9	69
18	G. vaginalis	59	0
19	G. vaginalis C	21	47
20	G. vaginalis H	108	285
21	G. swidsinkii	53	5
22	G. piotii	148	24
23	B. breve	0	5
25	Other	27	29

## Sheet: Table S5
Table S5. Differential expression of lactate dehydrogenase genes between mgCSTs. (D-LDH: VOG0191398; L-LDH: VOG0188438, VOG0186335, VOG0189631)
Gene	Control	log2FC	statistic	p.value
D-lactate dehydrogenase	18 vs 1, 3, 5	-0.943224	-1.54958	0.128265
L-lactate dehydrogenase	18 vs 1, 3, 5	-0.97678	-0.934305	0.356483
D-lactate dehydrogenase	18 vs 20, 22	1.92339	2.58401	0.0230715
L-lactate dehydrogenase	18 vs 20, 22	2.63922	1.54557	0.150547
D-lactate dehydrogenase	1, 3, 5 vs 20, 22	2.86661	3.06662	0.00401585
L-lactate dehydrogenase	1, 3, 5 vs 20, 22	5.616	1.05104	0.030044

## Sheet: Table S6
Table S6. The distribution of L. crispatus mgSs across mgCSTs for samples with matched metatranscriptomes.
mgCST	mgSs	#Sample	Mean Proportion (%)	SD Proportion (%)
1	Lactobacillus crispatus 1	16	0.962952	0.0370767
3	Lactobacillus crispatus 2	10	0.887575	0.0835585
5	Lactobacillus crispatus 4	8	0.725442	0.241847
18	Lactobacillus crispatus 0	8	0.0298	0.0635
18	Lactobacillus crispatus 1	4
18	Lactobacillus crispatus 3	1
20	Lactobacillus crispatus 0	25	0.000151205	0.00054063
22	Lactobacillus crispatus 0	10	0.0149	0.0815
22	Lactobacillus crispatus 2	1

## Sheet: Table S7
Table S7. MgCSTs, immune markers, and metatranscriptomic data for final analysis. See methods in manuscript.
Sample	mgCST	IL-1a	IL-1b	IP-10	MIG	MAG05291_0066_1	MG0543_1245_1	CIG00063_0001_73	CIG00063_0001_69	CIG00063_0001_1019	CIG00063_0001_582	CIG00063_0001_893	MAG04834_0003_39	CIG00063_0001_112	CIG00063_0001_787	MG0722_0134_15	CIG00063_0001_72	CIG00063_0001_1183	CIG00063_0001_452	CIG00063_0001_1018	MAG09655_0003_63	CIG00063_0001_422	CIG00063_0001_612	CIG00063_0001_1001	CIG00063_0001_1131	CIG00063_0001_70	MAG05780_0096_3	MAG08298_0002_4	CIG00063_0001_71	MG0679_0151_2	CIG00063_0001_1184	CIG00337_0001_881	CIG02987_0001_2176	MAG05411_0006_74	MAG04205_0011_27	CIG00063_0001_713	MAG05780_0012_1	MAG00886_0003_36	CIG00063_0001_1172	CIG00063_0001_172	CIG00063_0001_871	CIG00063_0001_1062	MG0231_0414_1	CIG00063_0001_334	CIG00063_0001_478	MAG03776_0158_2	CIG00063_0001_1160	CIG00063_0001_111	MAG00195_0004_59
S1	5	2.21557	2.1173	1.66565	2.12767	0.44	861.29	432.91	630.17	3.61	1.35	0.5	453.81	12.83	2851.88	279.82	380.05	92.26	1231.83	0.24	4.68	2.41	9.44	1538.92	546.27	244.11	38.97	1.98	17.69	1.51	30.46	5132.22	0.8	1153.16	38.02	808.37	235.74	0.95	0.49	4536.71	4799.74	20.89	433.3	1443.23	0.72	0.96	1.16	273.16	0.81
S2	5	1.53281	0.0948695	2.27667	3.21572	45.56	180.2	7.62	191.61	1.82	0.5	363.57	0.57	140.24	6854.07	4.99	25.99	309.39	271.78	8.08	2.33	2.81	3.26	26.33	8.61	504.03	46.49	68.94	1.87	2.13	2566.52	1949.64	3.24	9.84	9.13	12.88	1.77	1.18	187.26	1.1	67.14	6.64	3.84	25.87	0.25	6.49	3.17	15.66	2168.65
S3	3	2.09606	0.0948695	1.91004	2.86191	1173.48	205.11	195.9	419.87	319.96	693.13	45.71	361.5	212.69	26.84	439.73	317.54	280.85	1753.35	152.45	255.05	255.64	970.68	898.11	897.51	428.04	233.43	3972.62	259.22	360.16	280.43	3.78	0	1048.28	1821.34	2126.39	258.26	918.73	428.47	3316.87	3334.42	544.07	163.75	1222.67	556.2	1016.5	234.91	407.35	1560.51
S4	20	1.80092	0.367123	0.544978	0.914787	14538.7	7701.89	7800.9	10342.9	6353.64	30909	245.9	12.76	16624.9	0.75	2236.6	5774.36	4214.38	24403.4	3281.29	1799.88	12420.7	6025.9	16645.5	22927.6	3765.48	2581	42663.6	33027.2	6160.21	7009.36	6659.76	211.19	17968.8	6379.28	2323.65	5345.33	12337.2	4090.56	4206.56	2107.25	4980.55	22170.7	12092	4074.36	16308.9	3326.49	2798.38	3283.52
S5	3	1.68499	0.139902	1.96341	1.90706	21865.8	2459.01	2355.35	1777.69	3430.9	4410.51	826.09	111.94	3243.16	327.77	6956.15	2430.36	11641.6	7390.86	1494.68	23825.3	10132.4	16971.4	7512.88	4846.18	25764.7	3927.02	3725.29	3292.94	3136.29	3555.6	5777.46	198.68	4113.18	5666.34	15954.2	4705.4	17340.5	1626.78	7398.57	5533.23	5430.97	3290.86	16455.9	31852.2	7910.98	27195.4	8494.27	9853.16
S6	22	1.73175	1.08614	1.155	1.11101	78.13	8.04	20.26	31.4	26.82	56.16	8	0.39	83.76	53.95	9.74	66.62	34.14	29.79	25.43	10.52	32.79	22.38	305.09	18	80.15	35.74	13.63	4.76	190.05	13.63	0	1.68	15.94	58.85	200.95	14.44	37.63	16.58	31.25	3.67	87.99	88.56	61.65	2.41	126.7	29.21	11.8	41.12
S7	3	1.90879	0.501346	1.75781	2.01089	13.01	3.81	14.99	3.75	10.9	0.13	1.68	0	4.01	27.3	16.13	3.22	7.94	16.38	4.07	2.03	6.52	10.02	12.34	8.55	13.11	10.42	7.61	8.28	4.56	9.6	1.01	0.38	27.37	6.43	3.28	6.24	13.79	2.74	17.21	7.55	4.63	26.87	6.4	1.06	7.22	32.92	22.88	6.35
S8	3	1.95329	1.0122	1.95932	2.67386	5.06	1.72	2.37	0.51	17.7	0	0.18	0	8.07	0.96	1.41	4.23	1.33	7.76	3.9	1.24	0.81	37.32	0.55	3.25	0.73	3.79	1.72	1.86	0.8	0.9	2.21	24.08	3.4	5.13	3.21	3.22	0.64	2.92	1.42	1.46	2.97	3.17	2.87	1.34	1.2	1.8	3.15	0.43
S9	1	1.20207	0.124537	2.14887	2.05382	455.3	682.9	111.19	68.94	113.98	365.79	64.06	0	95.96	10.89	728.22	544.57	1007	2076.64	28.07	1111.44	242.08	58.63	186.72	139.58	238.44	23.23	3009.02	547.3	419.39	132.1	0	0	13.5	2391.62	145.81	112.72	68.61	11.18	117.69	323.06	69.82	51.06	133.02	279.96	220.97	123.69	136.32	360.79
S10	1	1.33225	0.0730187	1.72386	1.99657	1549.65	218.78	177.55	85.29	341.2	767.25	51.12	0	268.93	6.14	719.53	61.77	150.74	323.14	37.15	1095.79	82.57	452.8	45.46	159.36	375.25	616.31	1962.15	40.07	231.04	822.07	0	0.39	200.75	221.24	168.81	107.55	923.31	148.58	221.17	163.66	88.04	462.24	166.07	178.29	264.28	256.4	94.42	282.35
S11	20	1.55624	0.0850112	1.21201	1.68977	2991.61	4016.86	1228.66	1474.87	1691.93	7058.61	511.42	1.52	3022.04	475.03	593	4374.71	438.78	3395.03	1719.42	566.29	2060.27	6469.43	1228.53	3285.74	83	294.14	1231.51	449.43	41.8	1579.47	1.53	0	3346.12	1354.68	1462.07	2518.86	3146.48	777.44	3245.8	618.46	3188.43	2004.09	1797.54	1924.79	1441.51	1398.95	873.64	2467.32
S12	20	1.30373	0.359778	0.355013	1.16636	6690.29	2951.58	10412.5	5937.58	6087.32	7623.8	785.9	2982.51	1869.9	19144.8	11460.5	5578.21	14648.4	4470.25	13046.8	2432.12	8620.06	11834.2	3778.11	18267.1	4269.27	4357.82	4766.43	37020.6	3115.45	2909.81	0.19	0.97	7399.99	2954.27	3040.55	7948.06	6094.98	5194.89	26724.5	3489.95	16420.3	8323.37	14007.7	5149.51	7768.92	8194.44	3043.06	6135.08
S13	3	1.97006	0.199425	1.45536	1.80381	4175.41	1352.29	218.96	148.2	3438.22	1922.77	1.99	19.17	161.06	42.92	650.46	472.41	1081.9	650.3	246.08	1518.15	94.73	295.52	146.75	499.1	120.13	2479.18	4405.9	1623.37	1144.44	987.04	0	0	89.7	88.98	194.1	131.53	5074.46	1722.37	189.87	296.57	1636.7	158.28	927.91	1128.27	561.02	478.45	1134.03	3882.58
S14	22	2.08354	0.863355	1.26658	1.45054	2329.79	15041.5	569.41	969.47	38088.9	1448.44	866.55	69.81	834.46	570.92	4524.82	1496.41	1886.11	3457.65	691.9	1943.26	2294.85	5076.61	286.03	5779.35	228.5	3582.31	21690	799.74	4773.05	2338.56	0	0	21.46	3645.72	192.37	763.19	3436.53	11135	902.69	771.07	528.93	667.34	600.5	2072.12	1343.34	232.62	2529.72	13223.6
S15	22	2.36093	1.03037	2.46015	2.49016	3362.27	869.83	1882.46	1900.88	11093.8	3649.14	179.9	710.5	4893.4	1050.25	16630.3	1755.44	1476.07	2041.25	2340.6	1611.77	272.48	2118.14	1847.18	1872.36	358.68	2044.08	3658.24	470.87	1298.72	335.46	0	0	359.43	1518.35	953.16	64.76	4032.47	2230.41	1018.48	43.45	1997.17	1312.67	1937.31	2068.38	3117.66	518.52	716.99	1097.57
S16	20	2.29452	2.28576	3.05267	2.98063	194.41	551.92	305.91	336.68	2395.56	313.07	109.98	7.92	297.75	509.14	593.38	177.96	464.08	777.7	472.25	188.91	593.78	1283.68	722.32	2575.21	583.48	1329.98	401.33	406.07	726.22	402.02	9.58	1086.64	351.06	227.39	94.43	235.44	220.4	233.01	4315.25	393.7	315.02	441.77	266.81	411.21	867.11	243.06	450.08	199.93
S17	20	3.01411	2.42441	1.97191	2.17059	22.03	68.95	10.89	20.4	36.63	0	8.98	0.59	39.98	44.71	334.91	16.58	76.81	39.98	9.31	91.09	43.95	30.48	9.36	50.77	8.07	7.2	38.23	16.46	35.22	16.5	1.28	1051.32	24.62	18.43	3.9	8.93	4.44	14.39	32.07	6.69	21.7	27.85	12.47	40.93	8.13	10.15	22.18	8.1
S18	1	1.51592	0.0948695	1.28975	1.92588	6.98	4.27	50.84	15.05	35.99	0	28.93	2.65	2.29	3.05	5.55	4.42	2.03	32.94	46.1	0	1.12	20.7	0.65	3.42	1.99	0.22	9.05	3.02	0.86	0.93	0	0	0.18	21.4	2.33	0.36	110.43	0.63	1.7	0.24	1.76	7.78	1.03	0.48	0.69	6.77	6.15	0
S19	20	2.48519	1.20146	1.60024	1.37364	202.45	94.17	168.5	108.97	307.5	671.07	290.26	6.1	35.9	77.3	276.07	176.98	176.35	226.07	13.61	342.43	1.38	85.04	21.31	263.57	283.33	155.77	677.82	182.25	30.63	27.42	0.04	0	497.95	445.17	213.72	236.89	137.97	1173.95	165.36	296.63	212.44	109.38	193.91	298.23	2460.91	228.57	161.08	2099.5
S20	20	0.884658	0.121087	0.356526	0.222181	236.25	2167.79	207.99	56.21	979.79	468.57	7.96	264.15	861.64	1678.69	8863.11	65.01	713.05	1372.96	1648.17	4689.28	1.46	1208.54	1423.71	1396.15	3394.33	123.05	1712.59	515.84	176.58	602.66	1212.01	0	219.43	739.24	91.92	253.3	302.84	125.83	1116.99	176.34	2124.38	713.07	362.89	0	596.68	169.04	2067.37	2837.88
S21	20	2.53464	0.500636	2.61515	3.02824	14.33	2837.31	3562.66	4200.22	3474.9	18076.4	3.62	133.42	1275.54	4667.49	5819.08	2521.8	4401.49	5144.33	2406.33	3202.07	4679.28	2978.63	1610.34	8853.22	147.16	3265.22	5944.06	5358.97	2819.47	1087.66	481.67	0	6651.69	9022.23	687.08	3277.49	4018.79	4071.63	3866.47	9853.41	5674	2251.28	893.34	2289.4	903.45	3162.87	2401.78	2853.88
S22	22	2.54908	2.3762	2.03778	1.74573	1307.06	156.34	82.2	371.45	6906.07	2484.03	61.54	16.68	259.5	834.82	904.39	378.54	1078.11	369.9	209.5	2720.25	175.66	424.06	440.65	2308.68	0	572.18	6649.54	195.08	837.84	1295.61	440.8	0	261.62	145.64	8.49	456.57	4647.58	1632.43	694.22	377.23	274.72	1210.63	439.03	3296.78	524.64	1196.1	1431.73	2002.66
S23	18	1.62211	0.0948695	1.78061	1.93548	422.72	1697.7	46.5	568.62	594.74	0	0	0	1142.81	623.8	451.35	20.59	132.24	106.46	90.09	265.2	8.88	194.09	42.87	251.27	130.71	121.36	1450.09	41.38	706.24	396.19	315.56	0	5.49	170.31	2.02	282.83	164.86	297.47	15.3	43.17	235.99	206.05	334.61	681.27	349.8	1173.45	89.2	176.96
S24	18	1.19572	0.417659	2.43828	1.50735	778.26	925.91	51.17	72.98	317.64	404.56	0	2.52	1263.32	19.78	1921.43	22.61	2111.47	77.97	285.01	310.15	224.35	534.2	206.16	178.08	89.27	37.82	1846.75	55.29	318.17	47.05	498.88	0	228.6	86.37	18.99	61.29	355.01	209.3	40.31	4.38	202.85	80.7	71.62	53.38	91.43	146.17	84.12	1884.36
S25	18	1.23202	0.0817262	1.64723	1.76493	2065.71	263.57	219.51	193.65	2562.46	620.76	93.21	29.11	1710.88	23.21	643.39	245.74	876.86	280.95	870.82	890.57	173.42	367.42	1021.91	533.16	56.33	362.8	1316.1	608.87	152.25	366.81	0	0	174.12	1379.77	453.58	107.24	1544.84	154.01	186.99	98.28	332.35	333.1	226.61	1710.32	264.07	300.4	192.41	9120.31
S26	18	1.84591	0.0948695	1.87548	2.50215	17975.3	9060.91	4656.33	2162.28	4492.26	3115.09	4433.39	2786.76	5314.41	2562.46	4853.94	2045.74	3006.36	23673.4	5521.8	4313.87	14345.6	3438.68	4213.71	8966.06	4225.22	1305.49	7026.98	8696.38	3498.3	2084.95	153.06	0	10921	12009.5	3070.1	27459	754.2	5353.4	11181.8	3567.83	5239.38	6350.07	14138.2	2895.5	25469.2	2356.96	8630.41	2206.58
S27	18	1.60989	0.230845	1.75664	2.06908	1211.08	814.15	626.77	1171.26	6107.27	8911.79	368.35	179.03	817.65	540.89	915.12	209.07	1997.75	482.02	651.09	1710.82	296.9	543.91	1391.19	2742.87	1147.66	521.63	3932.82	667.67	1104.05	1906.98	0.39	0	854.22	876.3	487.05	465.38	2075.18	1155.91	980.91	783.97	1201.74	440.31	518.92	2670.11	224.58	1187.36	1423.61	1211.93
S28	20	2.23088	2.1902	0.838435	0.740307	26.97	11682.2	14880.4	45162.4	5226.4	10224.1	4288.6	23530.1	25394.4	6660.38	2064.86	6292.18	16153.1	30766.1	14528.1	2315.46	4089.75	24244.9	26953.7	15619.3	7561.23	8489.65	3808.67	26951.9	12648.1	14433.7	4.15	5.3	28717	9703.71	1758.8	2388.82	11648.6	6802.53	6525.09	4305.38	20975.5	21570.9	8427.01	4545.01	21156	4673.02	54791.8	5423.56
S29	20	2.08874	1.47665	0.500959	0.859999	2565.57	3714.53	3362.48	11943.3	4701.67	6971.58	154.39	1767.58	2161.46	182.79	723.26	1565.3	1001.7	1699.62	1060.54	561.76	3078.32	8306.46	1511.21	1823.89	1497.89	2968.32	851.54	3180.53	570.93	3225.43	0	0	966.82	297.98	648.41	760.26	1240.92	1144.5	1525.41	2062.28	1912.51	4162.86	3125.14	676.19	4208.11	559.56	2744.13	372.33
S30	20	2.17808	0.418082	2.2833	3.09371	1457.89	2556.63	739.89	737.13	2048.35	1357.22	1.77	217.98	281.05	731.25	1231.48	1458.41	500.5	671.56	418.11	582.97	919.32	1371.74	63.28	779.77	818.51	676.79	3067.68	1779.52	1151.56	163.25	989.13	1.17	312.2	656.95	206.05	2067.46	3709.69	1782.07	549.86	384.79	112.82	602.69	601.58	3401.21	149.81	820.84	219.58	1491.13
S31	20	1.15544	0.0948695	0.735669	1.30953	247.44	708.46	994.9	856.94	1690.92	2089.73	88.49	364.17	546.8	794.26	685.69	703.18	882.59	762.33	41.69	1936.38	62.05	832.13	217.33	3005.44	562.07	1286.23	3888.06	846.25	398.22	673.67	2.27	0	235.92	306.88	201.93	224.9	9914.93	630.57	349.16	563.9	742.21	519.52	406.07	359.77	3428.58	943.62	299.13	184.24
S32	22	1.69666	0.432667	0.925303	1.26594	27.1	4052.49	123.59	923.78	530.71	1186.81	353.31	11.72	447.59	6792.18	981.04	315.4	295.04	823.04	956.13	567.54	703.69	1139.9	132.51	376.91	247.62	345.12	987.46	496.84	3115.87	2239.86	6975.39	0	920.24	2425.43	703.06	659.83	8274.89	105.8	295.72	587.42	1758.2	924.4	1418.87	2175.44	2630.28	329.3	1997.28	642.14
S33	22	1.88584	0.709969	2.8174	2.67749	2810.87	350.8	372.38	188.56	1602.52	0	275.62	0.18	132.9	328.73	277.1	77.36	643.58	849.57	1916.7	1632.31	2.32	377.07	106.34	246.71	6.6	82.21	7046.13	36.91	813.11	98.46	177.77	0	2.46	438.44	228.88	10.94	1212.32	199.39	2357.21	5	1615.56	110.37	569.85	170.18	414.49	705.26	157.93	520.78
S34	18	1.23082	0.136189	1.12017	1.37971	26.71	41.3	6.88	5.53	8.42	0	1.44	0	22.85	3.54	9.46	17.71	49.79	79.94	10.19	29.08	12.18	9.01	5.32	18.94	5.47	2.94	36.32	3.6	89.26	5.95	27.99	0	7.46	29.6	26.8	4.58	32.61	8.15	4.93	4.63	11.66	16.18	29.54	7.04	46.6	11.99	24.06	6.46
S35	18	1.49688	0.0948695	0.627016	0.833665	0.06	5.08	1.21	2.15	1.39	0	1.11	0	0.78	0.13	0.45	0.23	1.93	3.05	0.6	0.57	1.18	3.26	0.4	0.47	3.81	0.96	2.09	0.95	1.14	1.53	1.22	7.51	1.23	0.72	1.55	2.11	0	1.57	0.95	0.14	1.42	5.65	6.47	1.31	2.1	0.95	0.47	1.03
S36	18	1.68839	0.805913	1.18683	1.60366	2.54	2.43	0.46	1.55	2.01	0	0	0	0.45	4.18	1.34	1.45	2.56	2.38	2.8	6.51	2.58	0.93	0.06	4.55	1.02	2.6	5.18	2.1	2.34	0.32	17.05	0	3.94	2.2	2.35	0.54	9.5	1.92	1.6	0.21	1.94	1.77	0.78	0	0.17	3.27	7.73	2.96
S37	18	1.83043	0.11546	3.10048	1.43031	2.45	3.68	1.31	1.12	4.34	0.4	0	0	0.98	1.04	6.37	0.9	0.56	1.21	25.77	0.48	4.46	2.58	0.53	18.47	4.36	2.11	5.2	4.31	1.11	1.55	23.87	0	2.18	2.98	0.78	0.11	3.95	0.45	0.45	1.42	1.69	0.32	1.75	0	3.48	1.37	2.18	0.93
S38	20	2.27308	0.621145	1.19539	1.12485	89.08	96.75	15.05	18.95	62.51	0.08	11.49	0.34	7.27	5.32	9.56	70.92	10.97	16.56	13.8	58.28	75.22	49.8	10.1	7.93	13.41	14.71	8.39	16.96	15.49	10.64	1.98	22.83	111.96	17.58	6.42	32.29	75.2	6.52	36.28	5.06	8.44	112.41	8.87	10	106.87	15.42	14.63	6.67
S39	20	2.35415	0.434908	0.438025	0.829175	24.73	13.88	50.92	23.53	193.2	0	299.21	0	18.95	96.81	21.7	15.8	13.36	67.62	37.81	148.02	0	62.62	8.21	14.09	29.39	9.55	22.04	71.27	0.44	10.02	0	0	12.97	78.65	60.68	7.53	13.33	20.04	0	1.6	1.9	11.66	25.67	1.26	14.87	3.09	18.43	8.93
S40	20	3.22092	1.64561	0.743735	0.575055	158.9	1538.27	147.76	154.8	305.44	59.51	21.76	0	89.55	9.35	229.65	181.02	90.31	101.2	73.93	77.46	78.14	323.34	346.01	64.09	280.57	44.33	246.12	81.12	66.34	204.86	5.34	58.1	156.8	132.81	151.55	126.73	224.24	28.14	185.56	33.6	79.24	116.72	395.12	414.43	646.5	83.19	232.92	71.27
S41	20	2.47531	1.13464	0.805591	1.30604	53.81	1961.64	273.94	880.78	338.41	595.31	433.43	0.67	452.74	12.61	598.71	400.27	179.42	129.23	161.28	73.77	1068.24	298.64	372.15	246.06	348.48	231.73	219.05	90.84	500.61	283.86	0.12	93.86	873.83	128.26	167.96	120.19	361.61	349.31	274.64	125.79	360.77	2164.19	696.64	177.93	1370.63	123.2	368.02	117.94
S42	20	2.07953	0.767203	1.15171	0.795501	356	4477.67	690.33	660.83	518.15	1203.05	123.53	0	323.12	25.67	676.95	496.29	177.17	2491.47	339.47	202.7	266.48	724.92	399.74	486.08	349.42	50.66	680.16	290.39	599.23	667.81	0.58	1090.2	416.02	309.38	442.31	163.39	519.13	232.75	1126.3	108.32	332.63	541.31	104.89	405.54	1208.04	319.43	758.9	222.44
S43	3	1.63519	0.108788	1.70462	1.91908	3353.96	323.59	1528.46	498.03	164.48	915.55	160.36	0	2048.91	686.27	565.46	84.11	296.36	668.9	116.53	2766.49	471.56	499.63	1058.7	1119.35	1909.05	1877.19	308.42	421.75	147.35	1333.06	0	0	642.42	1731.65	584.34	290.69	722.75	209.88	1002.12	218.71	1624.08	1352.13	429.48	388.29	1045.36	253.41	1222.86	1687.68
S44	22	1.49929	0.825403	1.61798	2.00942	0.16	848.22	67.02	54.49	97.52	0	2451.46	55.09	548.48	2.04	166.58	137.71	162.08	253.52	317.85	159.11	102.7	311.17	442.8	425.65	104.95	322.7	156.82	165.18	380.22	374.94	0	0	150.47	376.07	113.37	115.04	100.23	77.26	55.95	59.3	547.93	117.23	164.21	281.98	147.87	129.29	835.53	222.76
S45	22	2.32657	2.59374	0.920773	1.98646	0.23	4.91	2.54	4.04	22.72	0	39.15	1.39	0.78	0.56	0.48	6.36	0.53	10.38	1.05	0.21	3.9	3.54	6.03	4.43	0.55	0.3	4.6	2.2	4.37	2.82	0	0	0.91	3.56	0.22	0.78	0	0.94	4.42	3.63	0.34	5.22	0.27	0.28	1.25	0.07	0.54	0.31
S46	22	2.33858	2.05446	0.973884	1.6019	7.29	182.98	23.73	44.39	79.78	65.93	91.58	1.08	62.16	18.04	99.71	16.09	42.73	47.03	59.19	41.37	117.06	25.53	67.37	485.98	58.11	66.21	124.25	25.8	201.54	45.59	1.1	168.95	176.06	286.42	53.81	29.06	263.89	5.04	7.59	17.83	63.3	55.15	55.27	68.61	84.75	172.62	24.62	51.02
S47	22	1.84157	1.91629	0.777692	1.36202	3.12	5793.31	813.43	313.59	587.43	1205.26	609.33	1489.63	2216.47	1.45	8127.33	777.11	5459.35	4219.79	710.23	2128.37	1393.67	1492.6	1133.69	661.2	3224.58	923.99	970.4	471.14	10213	1351.76	0.39	0	3496.22	1854.79	220.8	2028.46	2144.63	304.59	6102.86	3741.61	5933.66	589.09	652.14	5018.05	1372.36	4600.91	6871.99	207.12
S48	22	2.15824	1.25529	0.684132	1.61371	0.83	161.97	46.82	204.42	25.93	0	2133.79	28.13	84.63	0.48	14.8	110.79	100.54	18.89	201.48	60.78	10.47	70.69	292.82	111.29	388.99	85.33	162.58	67.99	100.89	2.24	0.3	1.01	70.16	470.59	53.25	51.21	41.45	14.82	18.83	153.85	13.86	146.85	21.08	61.54	20.34	96.35	54.57	28.28
S49	22	2.67755	0.245801	1.62095	1.96763	90.15	19.12	6.57	18.13	246.4	0	82.1	194.46	4.64	2.49	39.2	18.7	5.19	37.43	5.79	5.35	106.08	297.26	9.15	54.38	7.83	10.06	14.88	5.5	26.81	5.22	0.59	53.12	21.23	73.27	10.13	7.18	3	1.46	3.26	3.58	5.75	18.38	34.3	20.33	56.56	8.86	17.41	6.44
S50	20	1.86401	1.76441	2.23721	2.37486	41.3	71.58	15.46	11.09	5.34	1.68	6.56	2.71	2.94	6.7	2.52	16.29	6.1	4.69	4.54	1.21	3	5.93	4.49	51.14	53.33	1.56	4.15	9.09	68.43	3.84	0.51	50.75	7.51	4.66	6.1	4.12	4.99	6.93	3.02	3.58	1.21	10.03	8.89	3.24	21.84	0.29	7.9	0.92
S51	22	2.44289	0.499868	0.50471	1.24331	128.91	17065	1103.78	1749.48	3032.55	1702.89	13412.4	465.6	1467.24	25.01	1705.64	699.73	901.86	1185.5	491.57	187.73	1267.81	942.35	1220.9	2046.65	2061.13	640.59	426.49	661.54	921.13	503.22	29.35	632.93	1235.87	1104.28	816.89	1131.13	388.46	221.97	2894.6	769.09	659.15	813.75	826.16	407.33	7553.88	345.79	506.37	186.71
S52	20	1.2723	0.150269	1.86967	1.82761	22.4	298.94	12.95	13.59	24.84	0.21	148.26	28.59	13.21	4.22	14.36	8.69	4.54	23.37	12.31	3.51	33.01	22.11	21.7	11.71	34.06	6.07	11.87	3.04	16.99	8.81	6.07	94.16	19.73	6.17	7.96	13.18	22.12	5.16	15.36	33.73	40.41	19.06	33.01	2.48	20.89	4.48	28.67	2.15
S53	22	2.81458	0.506198	0.466346	1.03163	196.98	319.78	106.98	90.33	135.86	68.3	240.14	556.98	229.97	47.5	60.81	72.85	357.16	102.66	87.8	125.57	24.49	215.95	313.8	77.85	113.15	66.58	115.61	57.71	66.08	274.09	104.74	242.16	98.48	161.52	145.48	165.56	86.36	142.84	37.87	300.36	231.01	467.14	32.79	315.17	54.38	136.19	56.54	13.11
S54	20	3.06143	2.24664	0.947338	1.96419	196.99	5450.92	535.51	800.75	1585.79	1250.29	273.14	0.16	1104.56	0.59	2766.82	1017.3	1096.59	868.92	1563.52	340.42	716.99	777.5	595.73	1440.76	1405.91	555.02	119.6	170.74	985.37	1117.81	1.02	1953.16	578.67	2086.69	2485.25	1976.3	835.72	1045.62	1759.43	1335.87	682.84	965.74	894	269.18	2602.9	891.64	923.17	386.32
S55	20	2.49356	1.07538	1.14117	1.38317	3.26	7.16	1.01	7.7	13.55	0	0.28	0	4.43	0.25	9.24	1.54	5.56	1.65	2.78	1.89	2.53	6.01	1.11	0.86	1.03	7.41	1.19	9.17	4.34	2.24	0	25.6	3.17	2.89	0.41	1.96	8.75	0.35	3.47	2.99	0.38	1.82	2.04	9.03	2.69	7.37	1.96	0.21
S56	20	2.38245	0.884069	0.977789	2.14264	28680.8	4786.73	2699.29	1750.61	1671.75	2099.39	2924.76	0	2189.44	0.62	695.67	4151.56	323.58	689.11	367.76	876.98	875.34	724.62	1883.14	571.37	994.35	878.15	1161.56	955.25	1290.84	629.37	1.02	7583.97	646.4	1810.17	243.14	879.9	354.25	1293.17	701.33	457.59	2346.26	2848.26	3943.73	1316.88	1497	566.32	1151.9	739.95
S57	20	2.31943	1.75966	1.92616	1.52922	1.33	158.33	7.9	44.89	83.14	0	48.54	0	2.41	8.39	40.86	6.84	98.02	18.79	0.42	5.89	40.21	25.14	19.43	14.55	5.07	28.27	29.03	22.03	7.76	5.04	0.24	17.63	6.63	31.67	0.55	12.38	4.89	4.99	10.22	9.48	7.09	33.96	29.4	66.18	45.77	2.83	11.69	53.45
S58	20	2.72892	1.579	0.708953	0.777241	1	118.27	27.66	27.8	69.58	0.08	22.32	0.11	64.11	0.38	12.6	41.33	153.12	12.31	19.1	11.09	19.05	157.62	144.05	122.64	198.29	129.57	10.52	20.42	24.09	23.66	0.44	67.85	28.51	69.08	41.49	6.74	45.69	17.5	24.4	33.07	56.42	26.12	20.88	59.51	36.99	53.87	88.11	16.34
S59	22	2.06033	1.77719	2.02454	1.93433	1410.62	1018.16	187.26	53.56	42.2	1318.44	52.56	29.95	273.18	127.35	241.21	483.51	415.36	518.56	162.53	87.69	671.84	1248.22	91.31	863.5	86.49	275.99	442.73	151.17	247.38	285.77	7.42	27.09	659.64	143.97	44.78	373.67	337.7	411.56	64.06	220.76	211.65	152.09	176.83	312.08	205.34	1124.27	298.91	172.37
S60	1	1.37678	0.0985523	1.45167	1.9216	1	47.22	3.7	0.6	10.93	0	3.82	0	1.89	7.72	8.87	2.36	30.1	1.28	0.27	1.5	6.03	3	11.82	5.89	9.77	17	2.89	2.63	17.29	0.31	0.69	4.61	0.58	27.09	4.5	4.07	4.52	6.08	1.63	6.21	0.36	8.17	6.1	0	8.56	2.51	6.52	2.76
S61	1	1.90828	0.164804	1.78436	2.59295	5.99	19.1	34.16	4.1	85.5	0.06	13.98	0.05	5.6	3.85	29.72	4.62	4.17	17.29	5.55	1.42	0.19	1.96	3.94	10.32	2.09	0.49	18.11	4.1	1.92	1.39	0.05	12.32	16.83	14.1	3.6	3.58	2.19	0.83	1.9	1.77	2.65	7.93	0.78	0	3.25	2.28	1.96	0.28
S62	1	1.0626	0.0868271	1.94627	2.31114	2.37	0.66	11.36	14.35	3.17	6.43	5.72	0	4.11	7.22	6.84	1.36	13.28	5	1.98	1.73	1.4	5.42	3.83	13.98	0.78	3.56	112.24	13.75	12.88	1.12	2.78	0	0.82	1.47	1.47	1.9	3.07	10.95	3.48	0.62	4.83	8.38	1.45	0.14	0.89	2	3.6	2.04
S63	1	1.47023	0.0552382	1.60156	2.05359	0.87	4.56	3.64	4.91	1.45	0.18	1.96	0.19	1.5	0.92	23.28	2.3	4.55	1.93	2.57	0.57	6.86	2.84	1.06	3.33	1.3	1.29	3.67	2.24	2.84	2.48	0	2.01	0.91	1.88	2.43	3.41	0.35	1.15	0.52	5.19	9.87	13.57	13.97	5.26	1.64	0.74	1.94	0.22
S64	1	1.92574	0.335932	0.806325	1.7074	7.67	317.22	17.89	7.66	6.28	4.67	1.95	0.13	2.47	1.13	10.67	23.16	6.55	15.67	5.66	4.37	13.88	10.98	18.94	4.95	41.76	4.28	9.34	18.43	134.37	9.82	0	0.8	6.55	10.91	34.92	7.61	18.62	22.08	10.45	1.17	29.66	32.27	9.9	27.63	3.86	10.63	5.36	1.1
S65	18	2.09733	1.32579	2.11128	2.91581	0.39	14.63	5.71	0.68	0.96	1	5.98	0	1.85	4.45	17.42	0.9	0.35	0	12.4	0	1.55	4.25	37.19	2.14	4.21	0.82	7.47	2.58	0	2.18	0	8.09	4.33	0.59	0.07	0.34	0.85	1.96	1.6	0.44	1.22	22.99	1.42	0	2.61	0.91	0.36	0
S66	18	1.73173	0.141984	2.05994	2.73229	19.81	9.11	5.03	2.46	7.39	0.83	0.88	3.57	4.41	61.93	729.45	3.69	2.28	15.46	1.61	1.7	1.02	6.21	3.93	3.96	11.2	5.55	1.74	3.25	2	2.88	0	1.5	3.11	3.3	7.09	3.61	14.06	4.1	1.56	6.23	26.86	7.32	4.87	2.25	0.93	3.88	8.01	14.58
S67	18	2.61807	1.01522	1.71975	3.2375	1.9	4.78	15.81	12.43	1.25	0	0.18	28.21	3.77	8.72	27.23	2.88	0.82	9.82	1.66	2.23	0.13	6.22	36.76	12.18	0	7.15	18.78	1.31	2.43	4.37	0	0	6.76	18.45	4.4	22.05	41.38	10.08	23.04	4.43	5.58	14.21	19.29	0.28	7.74	2.34	9.05	1.52
S68	18	1.22554	0.0992886	2.20613	2.6193	0	9.88	9.97	10.88	0.45	0	0	0	11.95	26.23	0	7.66	32.14	5.18	3.72	25.31	0.17	41.97	9.55	0	0.49	1.18	0	0.47	0	0.49	0	0	0.08	55.07	4.54	15.02	0	0	104.98	11.58	3.1	9.79	12.48	0.79	0.06	0.11	0.43	1.16
S69	20	1.48173	0.0948695	0.524853	0.846521	2.22	6.67	16.47	2.24	1.58	0.03	0.6	1.45	0.81	4.54	0.36	0.46	4.03	1.18	0.17	0.83	0	1.34	3	0.89	0.22	2.2	0.35	0.43	2.29	2.71	0	1	0.49	6.32	0.47	0.34	0.36	2.78	3.07	0.3	5.11	0.82	1.17	12.51	2.81	3.99	0.99	0.23
S70	20	2.78407	1.84523	0.836141	0.719155	2.66	10.48	2.79	0.56	0.56	0	0	0	1.12	7.03	0	3.11	1	1.62	0	0.52	2.1	1.43	1.1	3.55	0	0.3	1	1.67	0.16	1.42	0	0	2.32	1.34	0.55	2.04	2.92	1.07	1.55	1.76	0.32	0.82	0.38	10.96	0.52	1.7	0.46	0
S71	20	1.23906	0.153868	0.788269	1.3199	698.66	190.1	61.76	59.75	202.59	127.01	80.89	0	104.84	3.8	416.81	39.65	76.99	59.33	96.69	130.85	186.93	233.86	115.87	442.99	5.91	97.54	43.12	75.49	421.43	66.22	0	207.27	27.44	35.52	214.73	83.49	26.24	27.03	61.44	173.07	175.79	189.75	103.92	129.54	369.38	55.52	221.6	172.16
S72	20	1.46498	0.452065	0.325164	0.293258	69	57.18	8.92	90.39	5.07	0	0.99	0	33.82	16.65	24.1	5.36	30.09	3.2	9	9.55	4.37	10.33	11.5	11.14	28.58	36.5	14.59	41.27	9.97	10.37	0	6.91	6.51	25.43	95.73	4.9	16.61	9.07	23.67	11.06	35.44	11.36	52.1	9.28	78.22	4.61	30.02	5.06
S73	5	2.3792	0.636451	1.38291	1.96372	1.61	150.36	1412.31	1216.35	679.51	536.95	169.49	0.2	490.71	0.97	729.17	1605.69	173.99	179.66	140.43	626.24	401.08	578.43	352.4	249.33	649.62	2500.6	694.36	431.61	378.46	156.85	0	2003.24	144.24	2050.59	325.78	175.01	100.31	490.34	312.96	410.92	3064.89	508.25	648.18	417.18	181.17	112.09	414.04	377.53
S74	5	2.15796	0.0911071	0.913433	1.93116	0.39	33.11	326.22	67.26	17.98	138.61	44.7	0	301.19	6.76	222.77	46.84	611.42	55.42	57.27	54.78	41.11	98	55.19	432.09	52.1	95.23	18.28	44.94	34.81	162.56	1.1	119.81	144.24	87.31	98.21	93.67	62.94	119.91	92.11	134.46	60.42	145.76	125.63	28.36	85.77	66.23	48.08	57.43
S75	5	1.99731	0.404525	1.9397	1.93039	3.02	822.34	1547.54	1087.25	555.74	607.94	52.87	0	412.15	11.15	547.82	426.57	2566.73	422.83	1042.43	376.4	969.88	629.55	246.99	1052.57	829.69	3018.73	790.79	521.16	463.21	537.48	0	2458.87	526.03	793.94	637.18	922.28	1614.82	526.36	1246.35	794.38	1224.29	1874.08	499.08	388.89	1541.66	1763.89	311.51	230.62
S76	5	1.71453	0.113525	1.39213	1.5628	0.04	0.38	0.33	0.25	0.63	0.36	1.27	0	0.41	2.2	37.42	0.93	0.85	0.19	1.32	0.48	0.76	0.35	0.38	1.62	0.52	1.81	2.33	0.45	1.03	0.09	0.81	4.38	2.87	1.26	0.93	0.72	0	0.05	0.8	2.8	0.94	3.06	0.25	0.46	0.74	0.13	0.92	0
S77	1	1.98284	0.0948695	2.02661	3.15251	12.23	5.49	3.56	7.88	15.88	7.56	4.41	27.66	12.06	152.69	18.69	16	2.89	2.94	4.32	1.44	2.59	4.06	3.62	1.3	6.84	12.81	0	0.68	3.09	2.47	0	97.36	18.43	2.74	6.14	4.98	6.4	2.64	3.35	13.41	2.77	9.6	3.17	7.98	9.48	3.8	1.82	3.6
S78	1	1.78177	0.0341262	2.10908	2.30889	0	93.13	18.41	5.64	21.64	12.15	1.87	0	2.06	0.67	1.52	3.08	4.91	33.28	24.8	1.88	11.84	6.74	11.32	21.06	9.63	2.03	28.86	1.03	32.94	6.52	0	13.24	6.96	4.87	7.37	2.61	25.32	1.53	1.61	6.07	5.35	4.58	0.68	10.28	2.79	5.27	9.1	0
S79	5	1.34953	0.0948695	2.30093	2.82113	10.79	195.14	43.14	0.96	37.14	66.93	0.84	3.44	337.03	291.15	6.69	1.43	81.33	27.41	0.73	1.42	0.87	105.52	26.58	24.24	1.7	15.72	1.29	1.09	16.66	2.25	140.49	0	3.05	5.31	10.54	2.5	3.92	88.72	0.58	0.73	10.64	14.86	559.01	3.07	60.13	2.65	5.01	120.06
S80	5	1.31214	0.0948695	3.41008	3.25515	31.16	188.95	322.37	213.82	0	0.05	0	417.6	112.39	1364.25	618.31	126.41	58.31	553.63	200.23	80.89	7.15	38.06	554.75	5.69	98.5	9.59	99.96	0	46.74	381.62	2279.47	319.4	441.21	2006.02	26.03	601.05	1.33	2933.31	202.42	21.51	246.02	1661.93	57.31	186.85	0.52	507.92	113.39	45.91
S81	1	2.11408	0.0948695	1.80702	2.34045	79.19	28.22	71.32	19.88	3.66	0.1	1.91	1.06	529.24	14.24	29.81	18.55	212.84	20.33	21.09	32.19	36.44	16.66	12.49	7.83	10.17	18.84	14.98	14.93	2.79	31.7	1.59	1	10.34	7.56	64.87	85.01	4.75	9.16	8.48	28.12	44.61	16.32	261.13	4.87	61.71	6.91	16.34	16.25
S82	1	1.70004	0.699853	1.90754	2.94496	3.95	120.43	19.35	18.28	10.08	23.17	12.36	8.62	151.82	664.18	227.73	159.21	50.27	91.04	20.83	29.46	96.34	27.48	19.39	30.96	32.32	35.8	36.83	20.89	43.99	35.06	0	153.79	210.82	31.98	29.74	20.77	30.45	107.95	28.54	131	78.77	47.74	558.22	81.01	73	4.79	6.28	95.24
S83	1	2.68759	1.309	1.6048	1.67396	24.38	1.25	34.82	29.11	2.4	0	0.95	340.67	1.11	61.66	2.75	4.82	14.4	15.64	16.97	2.42	2.78	2.21	0.77	6.73	2.7	1.45	13.12	22.75	1.15	2.13	2.48	11.67	43.87	14.54	1.93	1.97	0.36	2.41	4.05	3.68	37.99	2.37	2.04	0.1	1.12	9.32	52.02	0.89
S84	1	2.17437	0.520153	1.98929	2.81585	1863.59	183.81	505.07	499.66	139.71	3.24	161.81	414.69	3711.31	0.49	439.01	641.28	1029.59	435.23	220.85	797.03	520.59	1179.66	5281.37	1026.22	258.18	708.83	144.14	162.13	97.55	696.2	0.27	0	1053.02	406.24	1450.96	705.49	1314.25	154.78	357.89	2618.94	1178.68	277.91	665.9	179.68	9962.15	233.88	546.31	501.48
S85	1	2.39918	0.829022	1.79252	2.66319	2.56	16.87	1.65	3.21	1.14	2.63	0	0	1.82	16.9	2.93	4.32	9.45	6.38	0.89	2.09	3.46	1.27	2.09	3.12	4.97	1.64	0.27	1.39	5.84	0.65	7.64	0.6	1.17	4.59	3.55	2.67	1.03	0.88	4.79	3.46	1.07	4.8	4.1	1.34	5.57	1.43	1.81	1.16
S86	3	2.59561	0.573534	1.66896	2.18928	0.9	4.55	1.46	0.91	0.7	7.19	0.29	0.91	4.6	4.08	5.43	2.81	1.87	94.22	0.61	0.82	0.89	5.68	1.35	4.51	14.68	3.37	14.8	0.71	1.47	5.04	2.02	0	2.98	5.08	2.44	0.83	3.65	1.67	1.06	2.73	2.77	0.95	1.82	0.41	1.1	1.68	13.42	0.16
S87	3	2.20169	0.109311	2.27714	2.72771	4.17	83.39	180.17	159.63	27.83	0	5.2	0.1	648.05	13.98	115.11	65.34	259.8	60.74	19.58	66.56	27.94	197.47	442.84	57.55	212.96	372.85	32.8	274.11	208.6	215.81	102.98	6.77	318.65	31.23	135.33	117.15	34.4	65.05	64.53	141.4	86.48	103.59	154.74	227.78	74.87	84.28	95.07	139.09
S88	3	2.04999	0.839667	1.84296	2.30765	124.02	296.96	386.09	192.29	254.41	707.26	1166.78	86.6	258.8	40.01	858.61	340.24	556.95	593.03	252.93	643.15	216.8	202.1	341.6	367.77	747.83	544.38	820.84	444.82	216.28	319.36	1482.28	271.39	261.9	324.22	217.46	388.07	283.04	72.68	1017.13	448.94	479.25	275.15	2500.23	176.62	828.27	143.36	273.69	1291.84
S89	3	2.00398	0.446331	2.14597	2.36426	4.39	41.14	80.36	106.49	130.92	194.12	56.49	0	127.16	16.45	1034.14	146.06	272.95	74.36	36.35	16.53	49.13	83.94	83.83	189.43	34.35	76.51	162.21	104.66	24.86	204.76	135.21	1.05	201.68	460.4	137.58	116.77	47.54	11.69	41.25	52.33	327.27	205.86	97.9	132.2	54.4	79.55	153.91	56.17
S90	1	1.45572	0.0948695	1.52751	1.66686	0.2	73.06	332.42	575.27	921.07	2666.93	4904.22	0.71	284.63	629.93	159.95	140.84	0.1	0.53	0.55	1.27	1.95	2.23	1082.57	1360.36	3.41	1120.46	0.41	0	0.11	20.47	1135.26	1278.52	2.6	4.12	124.93	1.13	0	474.74	29.69	177.71	7.82	1402.31	298.48	1.37	173.61	127.37	167.54	366.7
[truncated: 5,000 more columns]
